# Supplementary material for: Intrauterine hyperglycemia induces intergenerational Dlk1-Gtl2 methylation changes in mouse placenta
Source: Oncotarget. 2018 Jan 5;9(32):22398–405. doi: 10.18632/oncotarget.23976 (PMC5976473; doi:10.18632/oncotarget.23976)
Supplement: Supplementary file 2 [file oncotarget-09-22398-s002.xlsx]

## Sheet: F1-GDM VS Ctrl
				366 Differentially expressed genes in at least one of two groups comparisons (>1.5 Fold,or <0.5 Fold,or p<0.05, 366 genes)
				Samples are normalized to the 75th percentile intensity of each array.
				P-value: Parametric T-test.
				Recruited Standards: P value <0.05 or Ration >1.5 or Ration <0.5
Probe Set ID	Fold Change	p	UniGene ID	Gene Title	Gene Symbol	Chromosomal Location	Ensembl	Entrez Gene	RefSeq Protein ID	RefSeq Transcript ID	Gene Ontology Biological Process	Gene Ontology Cellular Component	Gene Ontology Molecular Function	Pathway	InterPro	Trans Membrane	Annotation Description
1417074_at	33.8438	0.00565635	Mm.30300	carcinoembryonic antigen-related cell adhesion molecule 10	Ceacam10	chr7 A3|7 5.5 cM	ENSMUSG00000054169	26366	NP_031701	NM_007675	---	0005576 // extracellular region // inferred from electronic annotation	---	---	---	GENSCAN00000025641 // span:665-687 // numtm:1	BC003346(10),ENSMUST00000038069(11),L38422(11),NM_007675(11)
1448573_a_at	20.0379	0.00352818	Mm.30300	carcinoembryonic antigen-related cell adhesion molecule 10	Ceacam10	chr7 A3|7 5.5 cM	ENSMUSG00000054169	26366	NP_031701	NM_007675	---	0005576 // extracellular region // inferred from electronic annotation	---	---	---	---	BC003346(11),ENSMUST00000038069(11),L38422(11),NM_007675(11)
1418937_at	10.7886	3.9116e-05	Mm.21389	deiodinase, iodothyronine, type II	Dio2	chr12 D3	ENSMUSG00000007682	13371	NP_034180	NM_010050	0042404 // thyroid hormone catabolic process // inferred from mutant phenotype /// 0042446 // hormone biosynthetic process // inferred from electronic annotation /// 0055114 // oxidation reduction // inferred from electronic annotation	0016020 // membrane // inferred from electronic annotation /// 0016021 // integral to membrane // inferred from electronic annotation	0004800 // thyroxine 5'-deiodinase activity // inferred from mutant phenotype /// 0004800 // thyroxine 5'-deiodinase activity // inferred from electronic annotation /// 0008430 // selenium binding // inferred from electronic annotation /// 0016491 // oxidoreductase activity // inferred from electronic annotation	---	---	---	AF096875(10),NM_010050(11)
1417600_at	10.3334	0.000431826	Mm.281804	solute carrier family 15 (H+/peptide transporter), member 2	Slc15a2	chr16 B3	ENSMUSG00000022899	57738	NP_001139371 /// NP_067276	NM_001145899 /// NM_021301	0006810 // transport // inferred from electronic annotation /// 0006857 // oligopeptide transport // inferred from direct assay /// 0006857 // oligopeptide transport // inferred from electronic annotation /// 0015031 // protein transport // inferred from electronic annotation	0005624 // membrane fraction // inferred from direct assay /// 0005887 // integral to plasma membrane // inferred from direct assay /// 0016020 // membrane // inferred from electronic annotation /// 0016021 // integral to membrane // inferred from electronic annotation	0005215 // transporter activity // inferred from electronic annotation /// 0005515 // protein binding // inferred from electronic annotation /// 0015198 // oligopeptide transporter activity // inferred from electronic annotation /// 0015293 // symporter activity // inferred from electronic annotation /// 0015334 // high affinity oligopeptide transporter activity // inferred from direct assay	---	---	NP_067276.2 // span:69-88,98-120,125-147,151-173,194-213,228-247,309-327,357-379,391-408,659-681,686-708 // numtm:11 /// AAF42470.1 // span:69-88,98-120,125-147,151-173,194-213,228-247,309-327,357-379,391-408,659-681,686-708 // numtm:11 /// ENSMUSP00000023616 // span:69-88,98-120,125-147,151-173,194-213,228-247,309-327,357-379,391-408,659-681,686-708 // numtm:11	AF111811(9),ENSMUST00000023616(10),NM_021301(10)
1453152_at	5.14608	0.000515242	Mm.50841	MAM domain containing 2	Mamdc2	chr19 B	ENSMUSG00000033207	71738	NP_777282	NM_174857	0019800 // peptide cross-linking via chondroitin 4-sulfate glycosaminoglycan // inferred from direct assay	0005576 // extracellular region // inferred from electronic annotation /// 0005578 // proteinaceous extracellular matrix // inferred from electronic annotation /// 0005614 // interstitial matrix // inferred from direct assay /// 0016020 // membrane // inferred from electronic annotation /// 0031012 // extracellular matrix // inferred from direct assay	0005539 // glycosaminoglycan binding // inferred from direct assay	---	---	---	AK004794(11),BC042773(9),ENSMUST00000036069(11),NM_174857(11)
1426852_x_at	4.82846	0.000636048	Mm.5167	nephroblastoma overexpressed gene	Nov	chr15 D1|15 22.5 cM	---	18133	NP_035060	NM_010930	0001558 // regulation of cell growth // inferred from electronic annotation	0005576 // extracellular region // inferred from electronic annotation	0005520 // insulin-like growth factor binding // inferred from electronic annotation /// 0008083 // growth factor activity // inferred from electronic annotation	---	---	---	BC003774(9),NM_010930(11),X96585(11)
1426851_a_at	4.80866	0.000245951	Mm.5167	nephroblastoma overexpressed gene	Nov	chr15 D1|15 22.5 cM	---	18133	NP_035060	NM_010930	0001558 // regulation of cell growth // inferred from electronic annotation	0005576 // extracellular region // inferred from electronic annotation	0005520 // insulin-like growth factor binding // inferred from electronic annotation /// 0008083 // growth factor activity // inferred from electronic annotation	---	---	---	BC003774(11),NM_010930(11),X96585(11)
1419100_at	3.66383	0.000136457	---	serine (or cysteine) peptidase inhibitor, clade A, member 3N	Serpina3n	chr12 F1	ENSMUSG00000021091	20716	NP_033278	NM_009252	0006953 // acute-phase response // inferred from electronic annotation /// 0034097 // response to cytokine stimulus // inferred from direct assay /// 0043434 // response to peptide hormone stimulus // inferred from direct assay	0005576 // extracellular region // inferred from direct assay /// 0005576 // extracellular region // inferred from electronic annotation	0004866 // endopeptidase inhibitor activity // inferred from electronic annotation /// 0004867 // serine-type endopeptidase inhibitor activity // inferred from electronic annotation	---	---	---	BC013651(10),ENSMUST00000021506(9),M64086(10),NM_009252(9)
1426081_a_at	3.39481	1.92089e-06	Mm.21389	deiodinase, iodothyronine, type II	Dio2	chr12 D3	ENSMUSG00000007682	13371	NP_034180	NM_010050	0042404 // thyroid hormone catabolic process // inferred from mutant phenotype /// 0042446 // hormone biosynthetic process // inferred from electronic annotation /// 0055114 // oxidation reduction // inferred from electronic annotation	0016020 // membrane // inferred from electronic annotation /// 0016021 // integral to membrane // inferred from electronic annotation	0004800 // thyroxine 5'-deiodinase activity // inferred from mutant phenotype /// 0004800 // thyroxine 5'-deiodinase activity // inferred from electronic annotation /// 0008430 // selenium binding // inferred from electronic annotation /// 0016491 // oxidoreductase activity // inferred from electronic annotation	---	---	AAD53114.1 // span:10-32 // numtm:1	AF096875(11),AF177197(11),NM_010050(11)
1456122_at	3.08404	0.000961303	Mm.441555	---	---	---	---	---	---	---	---	---	---	---	---	---	AK035621(9)
1456471_x_at	3.05325	0.0469526	Mm.16898	predicted gene, EG385344 /// predicted gene, EG627427 /// predicted gene, EG665516 /// predicted gene, EG666036 /// predicted gene, EG666422 /// predicted gene, EG666875 /// predicted gene, EG668506 /// predicted gene, EG668576 /// predicted gene, EG668771 /// similar to 3-phosphoglycerate dehydrogenase /// similar to 3-phosphoglycerate dehydrogenase /// predicted gene, OTTMUSG00000011498 /// 3-p…	EG385344 /// EG627427 /// EG665516 /// EG666036 /// EG666422 /// EG666875 /// EG668506 /// EG668576 /// EG668771 /// LOC630761 /// LOC630896 /// OTTMUSG00000011498 /// Phgdh	chr15 A2|15 /// chr17 C /// chr18 B2|18 /// chr2 A3 /// chr3 E1 /// chr7 B3 /// chr7 F3|7 /// chr8 A1.1 /// chr8 A2|8 /// chr8 C1 /// chrX A3.3	ENSMUSG00000053398 /// ENSMUSG00000058350 /// ENSMUSG00000063514 /// ENSMUSG00000081467 /// ENSMUSG00000081880 /// ENSMUSG00000082280	236539 /// 385344 /// 627427 /// 630761 /// 630896 /// 637235 /// 665516 /// 666036 /// 666422 /// 666875 /// 668506 /// 668576 /// 668771	NP_058662	NM_016966 /// XR_001608 /// XR_001871 /// XR_001935 /// XR_030502 /// XR_030672 /// XR_030810 /// XR_030923 /// XR_031621 /// XR_031967 /// XR_032261 /// XR_032429 /// XR_032497 /// XR_032525 /// XR_032647 /// XR_032902 /// XR_033122 /// XR_034288 /// XR_034648 /// XR_034862 /// XR_035004 /// XR_035655	0006541 // glutamine metabolic process // inferred from mutant phenotype /// 0006544 // glycine metabolic process // inferred from mutant phenotype /// 0006563 // L-serine metabolic process // inferred from mutant phenotype /// 0006564 // L-serine biosynthetic process // inferred from electronic annotation /// 0006566 // threonine metabolic process // inferred from mutant phenotype /// 0008152 //…	---	0003824 // catalytic activity // inferred from electronic annotation /// 0004617 // phosphoglycerate dehydrogenase activity // traceable author statement /// 0004617 // phosphoglycerate dehydrogenase activity // inferred from electronic annotation /// 0005488 // binding // inferred from electronic annotation /// 0016491 // oxidoreductase activity // inferred from electronic annotation /// 0016616…	---	IPR003036 // Core shell protein Gag P30 // 2.3E-8	---	NM_016966,XR_030502,BC086668,XR_034862,XR_001935,XR_032261,ENSMUST00000077710,XR_030923,BC110673,XR_032429,XR_032497,AK195427,ENSMUST00000065793,XR_035004,GENSCAN00000032911,XR_035655,XR_030672,GENSCAN00000038100,ENSMUST00000120430,ENSMUST00000082039,ENSMUST00000119183,ENSMUST00000118988,GENSCAN00000004254,XR_032525,GENSCAN00000013062,AK076985,XR_001608,GENSCAN00000010219,GENSCAN00000010055
1422789_at	3.00088	0.000664201	Mm.42016	aldehyde dehydrogenase family 1, subfamily A2	Aldh1a2	chr9 D|9 42.0 cM	ENSMUSG00000013584	19378	NP_033048	NM_009022	0003007 // heart morphogenesis // inferred from mutant phenotype /// 0008152 // metabolic process // inferred from electronic annotation /// 0008284 // positive regulation of cell proliferation // inferred from mutant phenotype /// 0009855 // determination of bilateral symmetry // inferred from mutant phenotype /// 0009952 // anterior/posterior pattern formation // inferred from genetic interacti…	0005737 // cytoplasm // inferred from electronic annotation	0001758 // retinal dehydrogenase activity // inferred from direct assay /// 0001758 // retinal dehydrogenase activity // inferred from electronic annotation /// 0004028 // 3-chloroallyl aldehyde dehydrogenase activity // inferred from direct assay /// 0016491 // oxidoreductase activity // inferred from electronic annotation	---	---	---	BC075704(11),ENSMUST00000034723(11),NM_009022(11)
1423142_a_at	2.92739	0.00282351	Mm.41800	GTP binding protein 4	Gtpbp4	---	ENSMUSG00000021149	69237	NP_081276	NM_027000	0000079 // regulation of cyclin-dependent protein kinase activity // inferred from sequence or structural similarity /// 0008156 // negative regulation of DNA replication // inferred from sequence or structural similarity /// 0008285 // negative regulation of cell proliferation // inferred from sequence or structural similarity /// 0022408 // negative regulation of cell-cell adhesion // inferred …	0005634 // nucleus // inferred from electronic annotation /// 0005634 // nucleus // inferred from sequence or structural similarity /// 0005737 // cytoplasm // inferred from sequence or structural similarity /// 0048471 // perinuclear region of cytoplasm // inferred from sequence or structural similarity	0000166 // nucleotide binding // inferred from electronic annotation /// 0003924 // GTPase activity // inferred from sequence or structural similarity /// 0005525 // GTP binding // inferred from electronic annotation /// 0005525 // GTP binding // inferred from sequence or structural similarity	---	IPR013684 // Miro-like // 4.9E-5	---	BC025431(11),ENSMUST00000021574(11),NM_027000(11)
1458719_at	2.89859	0.0439112	Mm.140772	---	---	---	---	---	---	---	---	---	---	---	---	---	AI447676,AA138803,BM233846,AI596807
1420763_at	2.88608	0.00141111	Mm.42080	kallikrein related-peptidase 4 (prostase, enamel matrix, prostate)	Klk4	chr7 B4|7 24.0 cM	ENSMUSG00000006948	56640	NP_064312	NM_019928	0006508 // proteolysis // inferred from electronic annotation	---	0003824 // catalytic activity // inferred from electronic annotation /// 0004252 // serine-type endopeptidase activity // inferred from electronic annotation /// 0008233 // peptidase activity // inferred from electronic annotation /// 0008236 // serine-type peptidase activity // inferred from electronic annotation /// 0016787 // hydrolase activity // inferred from electronic annotation	---	---	---	AF019979(11),BC100716(10),BC100717(10),BC100718(10),BC100719(10),ENSMUST00000007161(11),NM_019928(11)
1428114_at	2.81289	0.000569028	Mm.33832	solute carrier family 14 (urea transporter), member 1	Slc14a1	chr18 E3	ENSMUSG00000059336	108052	NP_082398	NM_028122	0006810 // transport // inferred from electronic annotation /// 0006833 // water transport // inferred from direct assay /// 0015840 // urea transport // inferred from mutant phenotype /// 0015840 // urea transport // inferred from electronic annotation	0016020 // membrane // inferred from electronic annotation /// 0016021 // integral to membrane // traceable author statement /// 0016021 // integral to membrane // inferred from electronic annotation	0005372 // water transporter activity // inferred from direct assay /// 0005507 // copper ion binding // inferred from electronic annotation /// 0015204 // urea transmembrane transporter activity // inferred from mutant phenotype /// 0015204 // urea transmembrane transporter activity // inferred from electronic annotation	---	---	NP_082398.1 // span:60-82,87-106,111-133,138-160,170-192,239-261,276-298,305-327,331-348 // numtm:9 /// ENSMUSP00000089421 // span:60-82,87-106,111-133,138-160,170-192,239-261,276-298,305-327,331-348 // numtm:9 /// AAH58594.2 // span:60-82,87-106,111-133,138-160,170-192,239-261,276-298,305-327,331-348 // numtm:9 /// AAH86673.1 // span:60-82,87-106,111-133,138-160,170-192,239-261,276-298,305-327,3…	BC058594(11),BC086673(11),ENSMUST00000091813(11),NM_028122(11)
1440128_s_at	2.7227	0.000794686	Mm.143742	seizure related 6 homolog like	Sez6l	chr5 F	ENSMUSG00000058153	56747	NP_064366	NM_019982	---	0005783 // endoplasmic reticulum // inferred from electronic annotation /// 0005789 // endoplasmic reticulum membrane // inferred from electronic annotation /// 0005886 // plasma membrane // inferred from electronic annotation /// 0016020 // membrane // inferred from electronic annotation /// 0016021 // integral to membrane // inferred from electronic annotation	---	---	---	NP_064366.2 // span:895-917 // numtm:1 /// BAE44443.1 // span:830-852 // numtm:1 /// ENSMUSP00000078454 // span:755-777 // numtm:1 /// ENSMUSP00000098442 // span:830-852 // numtm:1 /// ENSMUSP00000074847 // span:895-917 // numtm:1 /// AAH65117.1 // span:895-917 // numtm:1 /// AAH65129.1 // span:896-918 // numtm:1 /// AAZ99451.1 // span:895-917 // numtm:1	AB206790(10),BC065117(11),BC065129(11),DQ167195(11),ENSMUST00000075387(11),ENSMUST00000079491(11),ENSMUST00000100883(11),NM_019982(11)
1415793_at	2.70613	8.71341e-06	Mm.254704	pyridoxine 5'-phosphate oxidase	Pnpo	chr11 D	ENSMUSG00000018659	103711	NP_598782	NM_134021	0008615 // pyridoxine biosynthetic process // inferred from electronic annotation /// 0055114 // oxidation reduction // inferred from electronic annotation	---	0004733 // pyridoxamine-phosphate oxidase activity // inferred from electronic annotation /// 0010181 // FMN binding // inferred from electronic annotation /// 0016491 // oxidoreductase activity // inferred from electronic annotation /// 0016638 // oxidoreductase activity, acting on the CH-NH2 group of donors // inferred from electronic annotation	---	---	---	BC010785(11),BC026564(11),ENSMUST00000018803(11),ENSMUST00000107630(11),NM_134021(11)
1423860_at	2.70323	0.00561508	Mm.1008	prostaglandin D2 synthase (brain)	Ptgds	chr2 A3|2 12.9 cM	ENSMUSG00000015090	19215	NP_032989	NM_008963	0001516 // prostaglandin biosynthetic process // inferred from electronic annotation /// 0001516 // prostaglandin biosynthetic process // inferred from sequence or structural similarity /// 0006629 // lipid metabolic process // inferred from electronic annotation /// 0006633 // fatty acid biosynthetic process // inferred from electronic annotation /// 0006810 // transport // inferred from electro…	0005576 // extracellular region // inferred from direct assay /// 0005576 // extracellular region // inferred from electronic annotation /// 0005634 // nucleus // inferred from electronic annotation /// 0005737 // cytoplasm // inferred from electronic annotation /// 0005783 // endoplasmic reticulum // inferred from electronic annotation /// 0005791 // rough endoplasmic reticulum // inferred from …	0004667 // prostaglandin-D synthase activity // inferred from electronic annotation /// 0004667 // prostaglandin-D synthase activity // inferred from sequence or structural similarity /// 0005215 // transporter activity // inferred from electronic annotation /// 0005215 // transporter activity // inferred from sequence or structural similarity /// 0005488 // binding // inferred from electronic an…	Eicosanoid_Synthesis // GenMAPP /// Prostaglandin_synthesis_regulation // GenMAPP	---	---	AB006361(11),BC038083(11),BC043015(11),ENSMUST00000015234(10),ENSMUST00000114251(11),ENSMUST00000114259(11),NM_008963(11)
1448326_a_at	2.66339	0.00243947	Mm.34797	cellular retinoic acid binding protein I	Crabp1	chr9 A5.3|9 31.0 cM	ENSMUSG00000032291	12903	NP_038524	NM_013496	0006810 // transport // inferred from electronic annotation	0005737 // cytoplasm // inferred from electronic annotation	0005215 // transporter activity // inferred from electronic annotation /// 0005488 // binding // inferred from electronic annotation /// 0005501 // retinoid binding // traceable author statement /// 0008289 // lipid binding // inferred from electronic annotation /// 0016918 // retinal binding // inferred from electronic annotation /// 0019841 // retinol binding // inferred from electronic annotat…	---	---	---	ENSMUST00000034830(11),NM_013496(11),X15789(11)
1430051_at	2.61301	0.00551691	Mm.19839	RIKEN cDNA 4930486L24 gene	4930486L24Rik	chr13 B2	ENSMUSG00000050345	214639	NP_835199	NM_178098	0006508 // proteolysis // inferred from electronic annotation	0005576 // extracellular region // inferred from electronic annotation	0004197 // cysteine-type endopeptidase activity // inferred from electronic annotation /// 0008234 // cysteine-type peptidase activity // inferred from electronic annotation	---	---	---	AY146988(11),BC061218(11),ENSMUST00000091569(11),NM_178098(11)
1427102_at	2.59141	0.00599884	Mm.38192	schlafen 4	Slfn4	chr11 C	ENSMUSG00000000204	20558	NP_035540	NM_011410	---	---	0005524 // ATP binding // inferred from electronic annotation	---	---	---	BC044865(11),BC046511(11),ENSMUST00000000208(11),NM_011410(11)
1424764_at	2.58123	0.000390941	Mm.143742	seizure related 6 homolog like	Sez6l	chr5 F	ENSMUSG00000058153	56747	NP_064366	NM_019982	---	0005783 // endoplasmic reticulum // inferred from electronic annotation /// 0005789 // endoplasmic reticulum membrane // inferred from electronic annotation /// 0005886 // plasma membrane // inferred from electronic annotation /// 0016020 // membrane // inferred from electronic annotation /// 0016021 // integral to membrane // inferred from electronic annotation	---	---	---	NP_064366.2 // span:895-917 // numtm:1 /// ENSMUSP00000078454 // span:755-777 // numtm:1 /// ENSMUSP00000098442 // span:830-852 // numtm:1 /// ENSMUSP00000074847 // span:895-917 // numtm:1 /// AAH65117.1 // span:895-917 // numtm:1 /// AAH65129.1 // span:896-918 // numtm:1 /// AAZ99451.1 // span:895-917 // numtm:1	AF220355(11),BC065117(11),BC065129(11),DQ167195(11),ENSMUST00000075387(11),ENSMUST00000079491(11),ENSMUST00000100883(11),NM_019982(11)
1429982_at	2.55798	0.000570243	Mm.277939	ribosomal modification protein rimK-like family member B	Rimklb	chr6 F2	---	108653	NP_081940	NM_027664	0006464 // protein modification process // inferred from electronic annotation	---	0000166 // nucleotide binding // inferred from electronic annotation /// 0003824 // catalytic activity // inferred from electronic annotation /// 0005524 // ATP binding // inferred from electronic annotation /// 0030145 // manganese ion binding // inferred from electronic annotation /// 0046872 // metal ion binding // inferred from electronic annotation	---	IPR003806 // Protein of unknown function DUF201 // 0.0030	---	AK016936(9)
1435036_at	2.36326	0.000816619	Mm.77133	asparaginase homolog (S. cerevisiae)	Aspg	chr12 F1	ENSMUSG00000037686	104816	NP_001074638	NM_001081169	0006520 // amino acid metabolic process // inferred from electronic annotation /// 0006528 // asparagine metabolic process // inferred from electronic annotation /// 0006644 // phospholipid metabolic process // inferred from electronic annotation /// 0016042 // lipid catabolic process // inferred from electronic annotation	---	0003847 // 1-alkyl-2-acetylglycerophosphocholine esterase activity // not recorded /// 0003847 // 1-alkyl-2-acetylglycerophosphocholine esterase activity // inferred from electronic annotation /// 0004067 // asparaginase activity // not recorded /// 0004067 // asparaginase activity // inferred from electronic annotation /// 0004622 // lysophospholipase activity // not recorded /// 0004622 // lyso…	---	---	---	BC023353(9),ENSMUST00000079400(11),NM_001081169(11)
1435092_at	2.36069	0.000520243	Mm.12723	ADP-ribosylation factor-like 4A	Arl4a	chr12 B1|12 25.0 cM	---	11861	NP_001034604 /// NP_031513	NM_001039515 /// NM_007487	0007264 // small GTPase mediated signal transduction // inferred from electronic annotation /// 0050873 // brown fat cell differentiation // inferred from direct assay	0005622 // intracellular // inferred from electronic annotation /// 0005634 // nucleus // inferred from electronic annotation	0000166 // nucleotide binding // inferred from electronic annotation /// 0003924 // GTPase activity // traceable author statement /// 0005525 // GTP binding // inferred from electronic annotation	---	IPR013753 // Ras // 2.8E-7	---	BC029234(11),NM_001039515(11),NM_007487(11)
1451342_at	2.35861	0.00572533	Mm.334160	spondin 1, (f-spondin) extracellular matrix protein	Spon1	chr7 F1	ENSMUSG00000038156	233744	NP_663559	NM_145584	0007155 // cell adhesion // inferred from electronic annotation	0005576 // extracellular region // inferred from electronic annotation /// 0005578 // proteinaceous extracellular matrix // inferred from electronic annotation	0005515 // protein binding // inferred from electronic annotation	---	---	---	AK173021(10),BC020531(11),ENSMUST00000046687(11),NM_145584(11)
1434798_at	2.3514	0.00154532	Mm.19298	ATPase, H+ transporting, lysosomal V0 subunit D2	Atp6v0d2	chr4 A3	---	242341	NP_780615	NM_175406	0006810 // transport // inferred from electronic annotation /// 0006811 // ion transport // inferred from electronic annotation /// 0015986 // ATP synthesis coupled proton transport // inferred from electronic annotation /// 0015992 // proton transport // inferred from electronic annotation	0033177 // proton-transporting two-sector ATPase complex, proton-transporting domain // inferred from electronic annotation /// 0033179 // proton-transporting V-type ATPase, V0 domain // inferred from electronic annotation	0015078 // hydrogen ion transmembrane transporter activity // inferred from electronic annotation	---	---	---	AB088358(11),AY145896(11),AY517482(11),NM_175406(11)
1455396_at	2.34068	0.000332741	Mm.270043	ATPase, class I, type 8B, member 1	Atp8b1	chr18 E1	ENSMUSG00000039529	54670	NP_001001488	NM_001001488	0006754 // ATP biosynthetic process // inferred from electronic annotation /// 0008206 // bile acid metabolic process // inferred from mutant phenotype /// 0015914 // phospholipid transport // inferred from electronic annotation /// 0016481 // negative regulation of transcription // inferred from electronic annotation	0005624 // membrane fraction // inferred from electronic annotation /// 0016020 // membrane // inferred from electronic annotation /// 0016021 // integral to membrane // inferred from electronic annotation /// 0016324 // apical plasma membrane // inferred from electronic annotation	0000166 // nucleotide binding // inferred from electronic annotation /// 0000287 // magnesium ion binding // inferred from electronic annotation /// 0004012 // phospholipid-translocating ATPase activity // inferred from electronic annotation /// 0005524 // ATP binding // inferred from electronic annotation /// 0015662 // ATPase activity, coupled to transmembrane movement of ions, phosphorylative …	---	---	NP_001001488.2 // span:119-136,140-157,335-357,386-408,950-969,984-1003,1034-1056,1071-1090,1103-1125,1145-1167 // numtm:10 /// ENSMUSP00000025482 // span:119-136,140-157,335-357,386-408,950-969,984-1003,1034-1056,1071-1090,1103-1125,1145-1167 // numtm:10	ENSMUST00000025482(11),NM_001001488(11)
1431008_at	2.33069	3.1787e-05	---	RIKEN cDNA 0610037M15 gene	0610037M15Rik	---	ENSMUSG00000073409	68395	XP_908790	XM_903697	0002474 // antigen processing and presentation of peptide antigen via MHC class I // inferred from electronic annotation /// 0006955 // immune response // inferred from electronic annotation /// 0019882 // antigen processing and presentation // inferred from electronic annotation	0016020 // membrane // inferred from electronic annotation /// 0016021 // integral to membrane // inferred from electronic annotation /// 0042612 // MHC class I protein complex // inferred from electronic annotation	---	---	---	---	AK002779(11),BC040085(11)
1417234_at	2.29831	0.000551043	Mm.4561	matrix metallopeptidase 11	Mmp11	chr10 C1|10 40.9 cM	ENSMUSG00000000901	17385	NP_032632	NM_008606	0006508 // proteolysis // inferred from electronic annotation /// 0030574 // collagen catabolic process // inferred from electronic annotation	0005576 // extracellular region // inferred from electronic annotation /// 0005578 // proteinaceous extracellular matrix // inferred from electronic annotation	0004222 // metalloendopeptidase activity // inferred from electronic annotation /// 0005509 // calcium ion binding // inferred from electronic annotation /// 0008233 // peptidase activity // inferred from electronic annotation /// 0008237 // metallopeptidase activity // inferred from electronic annotation /// 0008270 // zinc ion binding // inferred from electronic annotation /// 0016787 // hydrol…	Matrix_Metalloproteinases // GenMAPP	---	NP_032632.1 // span:13-35 // numtm:1 /// ENSMUSP00000000924 // span:13-35 // numtm:1 /// AAH52854.1 // span:13-35 // numtm:1	BC052854(11),ENSMUST00000000924(11),NM_008606(11)
1440510_at	2.29244	3.47332e-05	---	RIKEN cDNA C430002N11 gene	C430002N11Rik	---	---	319707	---	---	---	---	---	---	---	---	AK049386(11)
1454674_at	2.26902	0.000325646	Mm.5264	fasciculation and elongation protein zeta 1 (zygin I)	Fez1	chr9 A4	ENSMUSG00000032118	235180	NP_898994	NM_183171	---	0005737 // cytoplasm // inferred from direct assay /// 0005737 // cytoplasm // inferred from electronic annotation /// 0005813 // centrosome // inferred from direct assay /// 0005886 // plasma membrane // inferred from electronic annotation /// 0016020 // membrane // inferred from electronic annotation	0005515 // protein binding // inferred from physical interaction /// 0005515 // protein binding // inferred from electronic annotation /// 0043015 // gamma-tubulin binding // inferred from direct assay	---	---	---	BC029629(11),ENSMUST00000034630(11)
1419674_a_at	2.26642	0.000598713	Mm.20388	dipeptidase 1 (renal)	Dpep1	chr8 E1|8 67.0 cM	ENSMUSG00000019278	13479	NP_031902	NM_007876	0006508 // proteolysis // inferred from electronic annotation	0005886 // plasma membrane // inferred from electronic annotation /// 0016020 // membrane // inferred from electronic annotation /// 0016324 // apical plasma membrane // inferred from electronic annotation /// 0031225 // anchored to membrane // inferred from electronic annotation /// 0042995 // cell projection // inferred from electronic annotation	0005515 // protein binding // inferred from electronic annotation /// 0008233 // peptidase activity // inferred from electronic annotation /// 0008235 // metalloexopeptidase activity // inferred from electronic annotation /// 0008237 // metallopeptidase activity // inferred from electronic annotation /// 0008239 // dipeptidyl-peptidase activity // inferred from electronic annotation /// 0008270 /…	Eicosanoid_Synthesis // GenMAPP	---	---	BC003492(10),ENSMUST00000019422(11),NM_007876(11)
1435943_at	2.25645	0.00191922	Mm.20388	dipeptidase 1 (renal)	Dpep1	chr8 E1|8 67.0 cM	---	13479	NP_031902	NM_007876	0006508 // proteolysis // inferred from electronic annotation	0005886 // plasma membrane // inferred from electronic annotation /// 0016020 // membrane // inferred from electronic annotation /// 0016324 // apical plasma membrane // inferred from electronic annotation /// 0031225 // anchored to membrane // inferred from electronic annotation /// 0042995 // cell projection // inferred from electronic annotation	0005515 // protein binding // inferred from electronic annotation /// 0008233 // peptidase activity // inferred from electronic annotation /// 0008235 // metalloexopeptidase activity // inferred from electronic annotation /// 0008237 // metallopeptidase activity // inferred from electronic annotation /// 0008239 // dipeptidyl-peptidase activity // inferred from electronic annotation /// 0008270 /…	Eicosanoid_Synthesis // GenMAPP	---	---	NM_007876(11)
1438234_at	2.25013	0.00942816	Mm.289082	WD repeat domain 26	Wdr26	chr1 H4	ENSMUSG00000038733	226757	NP_663489	NM_145514	---	0005737 // cytoplasm // inferred from electronic annotation	---	---	---	---	AK082326,BC139336,BC139337,ENSMUST00000036329,NM_145514
1419477_at	2.22527	0.045174	Mm.197536	C-type lectin domain family 2, member d	Clec2d	chr6 F3	ENSMUSG00000030157	93694	NP_444339	NM_053109	0006968 // cellular defense response // traceable author statement /// 0042270 // protection from natural killer cell mediated cytotoxicity // inferred from direct assay /// 0045671 // negative regulation of osteoclast differentiation // inferred from direct assay	0005886 // plasma membrane // inferred from electronic annotation /// 0005887 // integral to plasma membrane // traceable author statement /// 0009897 // external side of plasma membrane // inferred from direct assay /// 0016020 // membrane // inferred from electronic annotation /// 0016021 // integral to membrane // inferred from electronic annotation	0004872 // receptor activity // inferred from electronic annotation /// 0004888 // transmembrane receptor activity // inferred from sequence or structural similarity /// 0005488 // binding // inferred from electronic annotation /// 0005515 // protein binding // inferred from physical interaction /// 0005529 // sugar binding // inferred from sequence or structural similarity /// 0005529 // sugar b…	---	---	NP_444339.1 // span:42-64 // numtm:1 /// ENSMUSP00000032260 // span:42-64 // numtm:1 /// AAK50881.1 // span:42-64 // numtm:1 /// AAQ16529.1 // span:42-64 // numtm:1	AF321553(11),AY320031(11),ENSMUST00000032260(11),NM_053109(11)
1450663_at	2.22286	0.00293208	Mm.26688	thrombospondin 2	Thbs2	chr17 8.1 cM	ENSMUSG00000023885	21826	NP_035711	NM_011581	0007155 // cell adhesion // inferred from electronic annotation	0005576 // extracellular region // inferred from electronic annotation	0005198 // structural molecule activity // inferred from electronic annotation /// 0005509 // calcium ion binding // inferred from electronic annotation /// 0005515 // protein binding // inferred from electronic annotation /// 0008201 // heparin binding // inferred from electronic annotation	---	---	GENSCAN00000028817 // span:98-115,130-152,331-353 // numtm:3	BC053702,ENSMUST00000024659,L07803,NM_011581
1454714_x_at	2.2139	0.043256	Mm.16898	predicted gene, EG665516 /// predicted gene, EG666036 /// predicted gene, EG668771 /// 3-phosphoglycerate dehydrogenase	EG665516 /// EG666036 /// EG668771 /// Phgdh	chr3 E1 /// chr7 F3|7 /// chr8 A1.1 /// chr8 C1	ENSMUSG00000053398	236539 /// 665516 /// 666036 /// 668771	NP_058662	NM_016966 /// XR_030810 /// XR_030923 /// XR_031967 /// XR_032429 /// XR_034648 /// XR_034862	0006541 // glutamine metabolic process // inferred from mutant phenotype /// 0006544 // glycine metabolic process // inferred from mutant phenotype /// 0006563 // L-serine metabolic process // inferred from mutant phenotype /// 0006564 // L-serine biosynthetic process // inferred from electronic annotation /// 0006566 // threonine metabolic process // inferred from mutant phenotype /// 0008152 //…	---	0003824 // catalytic activity // inferred from electronic annotation /// 0004617 // phosphoglycerate dehydrogenase activity // traceable author statement /// 0004617 // phosphoglycerate dehydrogenase activity // inferred from electronic annotation /// 0005488 // binding // inferred from electronic annotation /// 0016491 // oxidoreductase activity // inferred from electronic annotation /// 0016616…	---	---	---	AK195427(11),XR_034862(11),XR_032429(9),XR_030923(11),NM_016966(11),ENSMUST00000065793(11),BC086668(11),BC110673(11)
1429101_at	2.20338	0.000202712	Mm.281816	gap junction membrane channel protein alpha 5	Gja5	chr3 F2.1|3 45.6 cM	ENSMUSG00000078633	14613	NP_032147	NM_008121	0001501 // skeletal system development // inferred from mutant phenotype /// 0001568 // blood vessel development // inferred from mutant phenotype /// 0007154 // cell communication // inferred from electronic annotation /// 0030326 // embryonic limb morphogenesis // inferred from mutant phenotype /// 0035050 // embryonic heart tube development // inferred from mutant phenotype	0005886 // plasma membrane // inferred from electronic annotation /// 0005921 // gap junction // inferred from electronic annotation /// 0005922 // connexon complex // inferred from electronic annotation /// 0016020 // membrane // inferred from electronic annotation /// 0016021 // integral to membrane // inferred from electronic annotation /// 0030054 // cell junction // inferred from electronic …	---	Calcium_regulation_in_cardiac_cells // GenMAPP	---	---	AK086791(11),ENSMUST00000097147(11)
1436948_a_at	2.18685	0.0490016	Mm.72979	family with sequence similarity 70, member A	Fam70a	chrX A3.3	ENSMUSG00000036502	245386	NP_766518	NM_172930	---	0016020 // membrane // inferred from electronic annotation /// 0016021 // integral to membrane // inferred from electronic annotation	---	---	---	NP_766518.2 // span:28-50,60-82,89-111,221-243 // numtm:4 /// ENSMUSP00000086455 // span:28-50,60-82,89-111,198-220 // numtm:4 /// ENSMUSP00000064511 // span:28-50,60-82,89-111,221-243 // numtm:4 /// AAH62956.1 // span:28-50,60-82,89-111,221-243 // numtm:4	BC062956(11),ENSMUST00000066498(11),ENSMUST00000089054(11),NM_172930(11)
1422400_a_at	2.17338	0.000729752	Mm.390785	GPI anchored molecule like protein /// hematopoietic cell transcript 1	Gml /// Hemt1	chr15 D3	ENSMUSG00000068600	15202 /// 625599	NP_034546 /// XP_001475541 /// XP_001476935 /// XP_001476948 /// XP_914760	NM_010416 /// XM_001475491 /// XM_001476885 /// XM_001476898 /// XM_909667	---	---	---	---	---	---	NM_010416(11),ENSMUST00000096399(11),ENSMUST00000090235(11),AJ011022(11),AJ242831(11),BC119337(11)
1456772_at	2.16278	0.0012615	Mm.425296	neutrophil cytosolic factor 1	Ncf1	chr5 G2|5 74.0 cM	ENSMUSG00000015950	17969	NP_035006	NM_010876	0001909 // leukocyte mediated cytotoxicity // inferred from mutant phenotype /// 0006691 // leukotriene metabolic process // inferred from mutant phenotype /// 0006742 // NADP catabolic process // not recorded /// 0006915 // apoptosis // inferred from electronic annotation /// 0006954 // inflammatory response // inferred from mutant phenotype /// 0006968 // cellular defense response // inferred f…	0005624 // membrane fraction // inferred from electronic annotation /// 0005737 // cytoplasm // inferred from direct assay /// 0005737 // cytoplasm // inferred from electronic annotation /// 0005829 // cytosol // not recorded /// 0005829 // cytosol // traceable author statement /// 0005829 // cytosol // inferred from electronic annotation /// 0030425 // dendrite // inferred from electronic annota…	0005515 // protein binding // inferred from physical interaction /// 0005515 // protein binding // inferred from electronic annotation /// 0016175 // superoxide-generating NADPH oxidase activity // inferred from direct assay /// 0016175 // superoxide-generating NADPH oxidase activity // inferred from mutant phenotype /// 0016175 // superoxide-generating NADPH oxidase activity // not recorded /// …	---	---	---	BC055836(9),ENSMUST00000016094(11),ENSMUST00000111275(11),NM_010876(11)
1415856_at	2.16055	0.0203981	Mm.274926	embigin	Emb	chr13 D2.3	ENSMUSG00000021728	13723	NP_034460	NM_010330	---	0016020 // membrane // inferred from electronic annotation /// 0016021 // integral to membrane // inferred from electronic annotation	---	---	IPR013106 // Immunoglobulin V-set // 0.0030 /// IPR013106 // Immunoglobulin V-set // 0.0017	NP_034460.3 // span:267-289 // numtm:1 /// ENSMUSP00000022242 // span:267-289 // numtm:1 /// AAH14858.1 // span:267-289 // numtm:1 /// AAA37730.1 // span:267-289 // numtm:1	BC014858(11),ENSMUST00000022242(11),J03535(9),NM_010330(11)
1445201_at	2.15884	0.00172111	Mm.42140	zinc finger protein 53	Zfp53	chr17 A3.2|17 9.9 cM	---	24132	NP_038871	NM_013843	0006350 // transcription // inferred from electronic annotation /// 0006355 // regulation of transcription, DNA-dependent // inferred from electronic annotation	0005622 // intracellular // inferred from electronic annotation /// 0005634 // nucleus // inferred from electronic annotation	0003676 // nucleic acid binding // inferred from electronic annotation /// 0005515 // protein binding // inferred from physical interaction /// 0008270 // zinc ion binding // inferred from electronic annotation /// 0046872 // metal ion binding // inferred from electronic annotation	---	---	---	AK038795(11)
1422571_at	2.15538	0.000577537	Mm.26688	thrombospondin 2	Thbs2	chr17 8.1 cM	---	21826	NP_035711	NM_011581	0007155 // cell adhesion // inferred from electronic annotation	0005576 // extracellular region // inferred from electronic annotation	0005198 // structural molecule activity // inferred from electronic annotation /// 0005509 // calcium ion binding // inferred from electronic annotation /// 0005515 // protein binding // inferred from electronic annotation /// 0008201 // heparin binding // inferred from electronic annotation	---	---	---	AK076503(11),BC053702(11),L07803(11),NM_011581(11)
1419714_at	2.13168	0.000820862	Mm.245363	CD274 antigen	Cd274	chr19 C2	ENSMUSG00000016496	60533	NP_068693	NM_021893	0042130 // negative regulation of T cell proliferation // inferred from direct assay	0005886 // plasma membrane // inferred from electronic annotation /// 0009897 // external side of plasma membrane // inferred from direct assay /// 0016020 // membrane // inferred from electronic annotation /// 0016021 // integral to membrane // inferred from electronic annotation	0004872 // receptor activity // inferred from electronic annotation /// 0005515 // protein binding // inferred from physical interaction	---	---	NP_068693.1 // span:238-260 // numtm:1 /// ENSMUSP00000016640 // span:238-260 // numtm:1 /// AAG18509.1 // span:238-260 // numtm:1 /// AAH66841.1 // span:238-260 // numtm:1	AF233517(11),BC066841(11),ENSMUST00000016640(11),NM_021893(11)
1435990_at	2.11311	0.000106161	Mm.339048	a disintegrin-like and metallopeptidase (reprolysin type) with thrombospondin type 1 motif, 2	Adamts2	chr11 B1.3	---	216725	NP_783574	NM_175643	0006508 // proteolysis // inferred from electronic annotation /// 0007229 // integrin-mediated signaling pathway // inferred from electronic annotation /// 0007283 // spermatogenesis // inferred from mutant phenotype /// 0030199 // collagen fibril organization // inferred from mutant phenotype /// 0030324 // lung development // inferred from mutant phenotype /// 0030574 // collagen catabolic proc…	0005576 // extracellular region // inferred from electronic annotation /// 0005578 // proteinaceous extracellular matrix // inferred from electronic annotation /// 0031012 // extracellular matrix // inferred from direct assay /// 0031012 // extracellular matrix // inferred from electronic annotation	0004222 // metalloendopeptidase activity // inferred from electronic annotation /// 0008233 // peptidase activity // inferred from direct assay /// 0008233 // peptidase activity // inferred from electronic annotation /// 0008237 // metallopeptidase activity // inferred from electronic annotation /// 0008270 // zinc ion binding // inferred from electronic annotation /// 0016787 // hydrolase activi…	---	---	---	AK029026(11)
1435792_at	2.10655	0.0237692	Mm.362644	component of Sp100-rs /// predicted gene, EG665317	Csprs /// EG665317	chr1 C5 /// chr8 B1.3	ENSMUSG00000062783 /// ENSMUSG00000079452	114564 /// 665317	NP_291094 /// XP_984257	NM_033616 /// XM_979163	---	0005634 // nucleus // inferred from electronic annotation	0004872 // receptor activity // inferred from electronic annotation	---	IPR004865 // Sp100 // 5.0E-16	XP_984257.2 // span:139-161,174-196,216-238,251-273,297-319,339-361,366-388 // numtm:7 /// NP_291094.2 // span:21-43,53-75,87-109,180-202,222-244,249-271 // numtm:6 /// ENSMUSP00000091219 // span:21-43,53-75,87-109,180-202,222-244,249-271 // numtm:6 /// ENSMUSP00000109019 // span:58-80,92-114,134-156,168-190,216-238,258-280,285-307 // numtm:7	BC108342(9),XM_979163(11),NM_033616(9),ENSMUST00000078827(9),ENSMUST00000113392(9),BC048373(10)
1447862_x_at	2.1057	2.97384e-05	Mm.26688	thrombospondin 2	Thbs2	chr17 8.1 cM	---	21826	NP_035711	NM_011581	0007155 // cell adhesion // inferred from electronic annotation	0005576 // extracellular region // inferred from electronic annotation	0005198 // structural molecule activity // inferred from electronic annotation /// 0005509 // calcium ion binding // inferred from electronic annotation /// 0005515 // protein binding // inferred from electronic annotation /// 0008201 // heparin binding // inferred from electronic annotation	---	---	---	L06421
1428005_at	2.07939	0.00384593	Mm.272457	similar to MOSC domain-containing protein 1, mitochondrial /// MOCO sulphurase C-terminal domain containing 1	LOC100045982 /// Mosc1	---	ENSMUSG00000026621	100045982 /// 66112	NP_001074830 /// XP_001475537 /// XP_001475561	NM_001081361 /// XM_001475487 /// XM_001475511	0055114 // oxidation reduction // inferred from electronic annotation	0005739 // mitochondrion // inferred from electronic annotation /// 0005743 // mitochondrial inner membrane // inferred from direct assay	0003824 // catalytic activity // inferred from electronic annotation /// 0016491 // oxidoreductase activity // inferred from electronic annotation /// 0030151 // molybdenum ion binding // inferred from electronic annotation /// 0030170 // pyridoxal phosphate binding // inferred from electronic annotation	---	---	XP_001475561.1 // span:25-44 // numtm:1 /// NP_001074830.1 // span:25-44 // numtm:1 /// ENSMUSP00000106620 // span:25-44 // numtm:1 /// ENSMUSP00000035804 // span:25-44 // numtm:1	XM_001475511(11),NM_001081361(11),ENSMUST00000110992(11),ENSMUST00000048462(11),BC028441(11)
1424923_at	2.06222	0.0336343	Mm.312628	serine (or cysteine) peptidase inhibitor, clade A, member 3G	Serpina3g	chr12 E	ENSMUSG00000041481	20715	NP_033277	NM_009251	0006915 // apoptosis // inferred from electronic annotation /// 0006955 // immune response // inferred from electronic annotation /// 0034097 // response to cytokine stimulus // inferred from direct assay /// 0043434 // response to peptide hormone stimulus // inferred from direct assay	0005634 // nucleus // inferred from electronic annotation /// 0005737 // cytoplasm // inferred from electronic annotation	0004866 // endopeptidase inhibitor activity // inferred from electronic annotation /// 0004867 // serine-type endopeptidase inhibitor activity // inferred from electronic annotation /// 0004869 // cysteine-type endopeptidase inhibitor activity // inferred from electronic annotation	---	---	---	AY862185(10),BC002065(11),BC096664(11),ENSMUST00000043315(11),M64085(9),NM_009251(11)
1440527_at	2.05605	0.00027355	Mm.258498	---	---	---	---	---	---	---	---	---	---	---	---	---	BE943969,BF016207,BF148626,AI462234,BI440542,BB824461
1439316_at	2.05519	0.0121989	Mm.392436	RNA binding motif protein 39	Rbm39	chr2 H1	---	170791	NP_573505	NM_133242	0006350 // transcription // traceable author statement /// 0006350 // transcription // inferred from electronic annotation /// 0006355 // regulation of transcription, DNA-dependent // inferred from electronic annotation /// 0006397 // mRNA processing // inferred from electronic annotation /// 0008380 // RNA splicing // inferred from electronic annotation	0005634 // nucleus // traceable author statement /// 0005634 // nucleus // inferred from electronic annotation /// 0005856 // cytoskeleton // inferred from electronic annotation	0000166 // nucleotide binding // inferred from electronic annotation /// 0003676 // nucleic acid binding // inferred from electronic annotation /// 0003713 // transcription coactivator activity // traceable author statement /// 0003723 // RNA binding // inferred from electronic annotation /// 0005515 // protein binding // inferred from physical interaction	mRNA_processing_binding_Reactome // GenMAPP	---	---	AK081994(11)
1438704_at	2.04622	0.00108108	Mm.331961	tripartite motif-containing 63	Trim63	chr4 D3	ENSMUSG00000028834	433766	NP_001034137	NM_001039048	0006936 // muscle contraction // not recorded /// 0006936 // muscle contraction // inferred from electronic annotation /// 0019941 // modification-dependent protein catabolic process // inferred from electronic annotation /// 0043161 // proteasomal ubiquitin-dependent protein catabolic process // inferred from direct assay	0005622 // intracellular // inferred from electronic annotation /// 0005634 // nucleus // inferred from electronic annotation /// 0005737 // cytoplasm // inferred from electronic annotation /// 0043292 // contractile fiber // not recorded /// 0043292 // contractile fiber // inferred from electronic annotation	0004842 // ubiquitin-protein ligase activity // inferred from direct assay /// 0005515 // protein binding // inferred from physical interaction /// 0005515 // protein binding // inferred from sequence or structural similarity /// 0005515 // protein binding // inferred from electronic annotation /// 0008270 // zinc ion binding // inferred from electronic annotation /// 0016874 // ligase activity /…	---	---	---	ENSMUST00000030638(11),ENSMUST00000105875(11),NM_001039048(11)
1455377_at	2.03483	0.00186819	Mm.187793	tubulin tyrosine ligase-like family, member 7	Ttll7	chr3 H2	ENSMUSG00000036745	70892	NP_081870 /// XP_001005473 /// XP_996109	NM_027594 /// XM_001005473 /// XM_991015	0006464 // protein modification process // inferred from electronic annotation /// 0007275 // multicellular organismal development // inferred from electronic annotation /// 0007399 // nervous system development // inferred from electronic annotation /// 0030154 // cell differentiation // inferred from electronic annotation	0005929 // cilium // inferred from electronic annotation /// 0042995 // cell projection // inferred from electronic annotation /// 0043204 // perikaryon // inferred from electronic annotation	0004835 // tubulin-tyrosine ligase activity // inferred from electronic annotation /// 0016874 // ligase activity // inferred from electronic annotation	---	---	---	ENSMUST00000037942,NM_027594
1439241_x_at	2.03412	0.00489988	Mm.289446	steroid 5 alpha-reductase 3	Srd5a3	chr5 C3.3	ENSMUSG00000029233	57357	NP_065636	NM_020611	0006629 // lipid metabolic process // inferred from electronic annotation /// 0055114 // oxidation reduction // inferred from electronic annotation	0005737 // cytoplasm // inferred from electronic annotation /// 0005783 // endoplasmic reticulum // inferred from electronic annotation /// 0005789 // endoplasmic reticulum membrane // inferred from electronic annotation /// 0005792 // microsome // inferred from electronic annotation /// 0016020 // membrane // inferred from electronic annotation /// 0016021 // integral to membrane // inferred fro…	0003865 // 3-oxo-5-alpha-steroid 4-dehydrogenase activity // inferred from electronic annotation /// 0016491 // oxidoreductase activity // inferred from electronic annotation /// 0016627 // oxidoreductase activity, acting on the CH-CH group of donors // inferred from electronic annotation	---	---	NP_065636.2 // span:15-37,76-98,132-150,171-193,208-227,272-294 // numtm:6 /// ENSMUSP00000031143 // span:15-37,76-98,132-150,171-193,208-227,272-294 // numtm:6 /// ENSMUSP00000109135 // span:12-29,44-66,78-100,163-182 // numtm:4 /// ENSMUSP00000109134 // span:12-29,44-66,78-100,163-182 // numtm:4	AK085748,AK164282,ENSMUST00000031143,NM_020611
1450652_at	2.02612	0.00681378	Mm.272085	cathepsin K	Ctsk	chr3 F2.1|3 47.9 cM	ENSMUSG00000028111	13038	NP_031828	NM_007802	0006508 // proteolysis // inferred from electronic annotation	0005764 // lysosome // inferred from electronic annotation	0004197 // cysteine-type endopeptidase activity // inferred from electronic annotation /// 0008233 // peptidase activity // inferred from electronic annotation /// 0008234 // cysteine-type peptidase activity // inferred from electronic annotation /// 0016787 // hydrolase activity // inferred from electronic annotation	---	---	---	BC046320(11),ENSMUST00000015664(11),NM_007802(11)
1459989_at	2.02601	0.000218936	Mm.412663	---	---	---	---	---	---	---	---	---	---	---	---	---	AA763499,BB711371,BB710675
1427126_at	2.02061	0.00212613	Mm.372314	heat shock protein 1B	Hspa1b	chr17 B1|17 18.9 cM	---	15511	NP_034608	NM_010478	0000723 // telomere maintenance // inferred from mutant phenotype /// 0006281 // DNA repair // inferred from mutant phenotype /// 0006916 // anti-apoptosis // inferred from direct assay /// 0006950 // response to stress // inferred from electronic annotation /// 0009408 // response to heat // inferred from direct assay /// 0009408 // response to heat // inferred from mutant phenotype /// 0043154 …	0005622 // intracellular // inferred from direct assay /// 0005739 // mitochondrion // inferred from direct assay /// 0005739 // mitochondrion // inferred from sequence or structural similarity /// 0005759 // mitochondrial matrix // not recorded	0000166 // nucleotide binding // inferred from electronic annotation /// 0005515 // protein binding // inferred from physical interaction /// 0005524 // ATP binding // inferred from electronic annotation	---	---	---	NM_010478(11)
1422324_a_at	2.01687	0.0105242	Mm.28440	parathyroid hormone-like peptide	Pthlh	chr6 F-G|6 74.0 cM	ENSMUSG00000048776	19227	NP_032996	NM_008970	0001501 // skeletal system development // inferred from mutant phenotype /// 0001501 // skeletal system development // not recorded /// 0001501 // skeletal system development // inferred from electronic annotation /// 0001958 // endochondral ossification // inferred from mutant phenotype /// 0002076 // osteoblast development // inferred from mutant phenotype /// 0007189 // activation of adenylate…	0005576 // extracellular region // inferred from electronic annotation /// 0005615 // extracellular space // traceable author statement /// 0005622 // intracellular // inferred from direct assay /// 0005634 // nucleus // inferred from electronic annotation /// 0005737 // cytoplasm // inferred from electronic annotation	0005179 // hormone activity // traceable author statement /// 0005179 // hormone activity // inferred from electronic annotation /// 0005509 // calcium ion binding // inferred from electronic annotation	---	---	---	AY220497(11),BC058187(11),ENSMUST00000052296(11),NM_008970(11)
1419598_at	2.01666	0.0156403	Mm.290390	membrane-spanning 4-domains, subfamily A, member 6D	Ms4a6d	chr19 A	ENSMUSG00000024679	68774	NP_081111	NM_026835	0007165 // signal transduction // inferred from electronic annotation	0016020 // membrane // inferred from electronic annotation /// 0016021 // integral to membrane // inferred from electronic annotation	0004872 // receptor activity // inferred from electronic annotation	---	---	NP_081111.1 // span:47-69,79-101,113-135,179-201 // numtm:4 /// ENSMUSP00000025582 // span:47-69,79-101,113-135,179-201 // numtm:4 /// AAK37593.1 // span:47-69,79-101,113-135,179-201 // numtm:4 /// AAK92697.1 // span:47-69,79-101,113-135,179-201 // numtm:4 /// AAH18331.1 // span:47-69,79-101,113-135,179-201 // numtm:4 /// AAH29738.1 // span:47-69,79-101,113-135,179-201 // numtm:4	AF237911(9),AY039037(9),BC018331(9),BC029738(11),ENSMUST00000025582(11),NM_026835(11)
1439002_s_at	2.01242	0.00968949	Mm.233151	prolactin family 3, subfamily d, member 1	Prl3d1	chr13 A3.1|13 14.0 cM	ENSMUSG00000057170	18775	NP_032890	NM_008864	---	0005576 // extracellular region // inferred from electronic annotation /// 0005615 // extracellular space // inferred from direct assay	0005179 // hormone activity // inferred from electronic annotation	---	---	---	BC064736(11),ENSMUST00000082079(11),NM_008864(11)
1429236_at	2.00602	0.005769	Mm.40681	UDP-N-acetyl-alpha-D-galactosamine:polypeptide N-acetylgalactosaminyltransferase-like 2	Galntl2	chr14 B	ENSMUSG00000021903	78754	NP_084442	NM_030166	---	0000139 // Golgi membrane // inferred from electronic annotation /// 0005794 // Golgi apparatus // inferred from electronic annotation /// 0016020 // membrane // inferred from electronic annotation /// 0016021 // integral to membrane // inferred from electronic annotation /// 0030133 // transport vesicle // inferred from electronic annotation	0004653 // polypeptide N-acetylgalactosaminyltransferase activity // inferred from electronic annotation /// 0005509 // calcium ion binding // inferred from electronic annotation /// 0005529 // sugar binding // inferred from electronic annotation /// 0016740 // transferase activity // inferred from electronic annotation /// 0016757 // transferase activity, transferring glycosyl groups // inferred…	---	---	ENSMUSP00000022460 // span:13-35 // numtm:1	ENSMUST00000022460(11)
1425484_at	1.99959	0.000878426	Mm.475139	thymocyte selection-associated high mobility group box	Tox	chr4 A1	ENSMUSG00000041272	252838	NP_663757	NM_145711	---	0005634 // nucleus // inferred from electronic annotation	0003677 // DNA binding // inferred from electronic annotation	---	---	---	BC080732(11),NM_145711(11)
1428980_at	1.99685	0.000712564	Mm.28359	keratinocyte expressed, proline-rich	Kprp	chr3 F1	ENSMUSG00000059832	433619	NP_082905	NM_028629	0006464 // protein modification process // inferred from electronic annotation	0005737 // cytoplasm // inferred from electronic annotation	0004835 // tubulin-tyrosine ligase activity // inferred from electronic annotation	---	---	---	ENSMUST00000072363(11),NM_028629(11)
1419394_s_at	1.99398	0.00475121	Mm.21567	S100 calcium binding protein A8 (calgranulin A)	S100a8	chr3 F1-F2|3 43.6 cM	ENSMUSG00000056054	20201	NP_038678	NM_013650	0006935 // chemotaxis // inferred from electronic annotation	---	0005509 // calcium ion binding // inferred from electronic annotation /// 0005515 // protein binding // inferred from electronic annotation	---	---	---	BC078629(11),ENSMUST00000069927(11),M83218(11),NM_013650(11)
1423859_a_at	1.99075	0.00743865	Mm.1008	prostaglandin D2 synthase (brain)	Ptgds	chr2 A3|2 12.9 cM	ENSMUSG00000015090	19215	NP_032989	NM_008963	0001516 // prostaglandin biosynthetic process // inferred from electronic annotation /// 0001516 // prostaglandin biosynthetic process // inferred from sequence or structural similarity /// 0006629 // lipid metabolic process // inferred from electronic annotation /// 0006633 // fatty acid biosynthetic process // inferred from electronic annotation /// 0006810 // transport // inferred from electro…	0005576 // extracellular region // inferred from direct assay /// 0005576 // extracellular region // inferred from electronic annotation /// 0005634 // nucleus // inferred from electronic annotation /// 0005737 // cytoplasm // inferred from electronic annotation /// 0005783 // endoplasmic reticulum // inferred from electronic annotation /// 0005791 // rough endoplasmic reticulum // inferred from …	0004667 // prostaglandin-D synthase activity // inferred from electronic annotation /// 0004667 // prostaglandin-D synthase activity // inferred from sequence or structural similarity /// 0005215 // transporter activity // inferred from electronic annotation /// 0005215 // transporter activity // inferred from sequence or structural similarity /// 0005488 // binding // inferred from electronic an…	Eicosanoid_Synthesis // GenMAPP /// Prostaglandin_synthesis_regulation // GenMAPP	---	---	AB006361(11),BC038083(11),BC043015(11),ENSMUST00000015234(11),ENSMUST00000114251(11),ENSMUST00000114259(11),NM_008963(11)
1428909_at	1.98864	0.00294336	---	RIKEN cDNA A130040M12 gene	A130040M12Rik	chr11 C|11	---	319269	---	NR_002860	---	---	---	---	---	---	AK037717(11)
1422573_at	1.98525	0.000775467	Mm.3238	adenosine monophosphate deaminase 3	Ampd3	chr7 E2-E3|7 52.0 cM	ENSMUSG00000005686	11717	NP_033797	NM_009667	0006144 // purine base metabolic process // inferred from electronic annotation /// 0009117 // nucleotide metabolic process // inferred from electronic annotation /// 0009168 // purine ribonucleoside monophosphate biosynthetic process // inferred from electronic annotation	---	0003876 // AMP deaminase activity // inferred from electronic annotation /// 0016787 // hydrolase activity // inferred from electronic annotation /// 0016814 // hydrolase activity, acting on carbon-nitrogen (but not peptide) bonds, in cyclic amidines // inferred from electronic annotation /// 0019239 // deaminase activity // inferred from electronic annotation	---	---	---	BC040366(11),BC056380(11),ENSMUST00000005829(11),NM_009667(11)
1448057_at	1.98152	0.00267901	---	---	---	---	---	---	---	---	---	---	---	---	---	---	BI320076
1444176_at	1.98062	0.00915024	Mm.19298	ATPase, H+ transporting, lysosomal V0 subunit D2	Atp6v0d2	chr4 A3	---	242341	NP_780615	NM_175406	0006810 // transport // inferred from electronic annotation /// 0006811 // ion transport // inferred from electronic annotation /// 0015986 // ATP synthesis coupled proton transport // inferred from electronic annotation /// 0015992 // proton transport // inferred from electronic annotation	0033177 // proton-transporting two-sector ATPase complex, proton-transporting domain // inferred from electronic annotation /// 0033179 // proton-transporting V-type ATPase, V0 domain // inferred from electronic annotation	0015078 // hydrogen ion transmembrane transporter activity // inferred from electronic annotation	---	---	---	AB088358(11),AY145896(11),AY517482(10),NM_175406(11)
1448303_at	1.96507	0.00857081	Mm.302602	glycoprotein (transmembrane) nmb	Gpnmb	chr6 B2.3|6 21.0 cM	ENSMUSG00000029816	93695	NP_444340	NM_053110	0001649 // osteoblast differentiation // inferred from electronic annotation /// 0007155 // cell adhesion // inferred from direct assay /// 0030282 // bone mineralization // inferred from electronic annotation	0005887 // integral to plasma membrane // inferred from direct assay /// 0012505 // endomembrane system // inferred from electronic annotation /// 0016020 // membrane // inferred from electronic annotation /// 0016021 // integral to membrane // inferred from electronic annotation /// 0016023 // cytoplasmic membrane-bounded vesicle // inferred from direct assay /// 0030659 // cytoplasmic vesicle m…	0005178 // integrin binding // inferred from direct assay /// 0008201 // heparin binding // inferred from direct assay	---	IPR000601 // PKD // 2.2E-6	NP_444340.3 // span:500-522 // numtm:1 /// ENSMUSP00000031840 // span:500-522 // numtm:1 /// AAK14240.1 // span:500-522 // numtm:1 /// CAB65272.1 // span:500-522 // numtm:1 /// AAH26375.1 // span:500-522 // numtm:1	AF322054(9),AJ251685(10),BC026375(10),ENSMUST00000031840(9),NM_053110(9)
1443689_at	1.96132	0.0111558	Mm.458749	---	---	---	---	---	---	---	---	---	---	---	---	---	AI504438,BB740339,BB159948
1415848_at	1.95757	0.0026511	Mm.233151	prolactin family 3, subfamily d, member 1	Prl3d1	chr13 A3.1|13 14.0 cM	ENSMUSG00000057170	18775	NP_032890	NM_008864	---	0005576 // extracellular region // inferred from electronic annotation /// 0005615 // extracellular space // inferred from direct assay	0005179 // hormone activity // inferred from electronic annotation	---	---	---	AF525162(11),BC064736(11),ENSMUST00000082079(11),M35662(11),NM_008864(11)
1458309_at	1.95647	0.00608537	Mm.412892	---	---	---	---	---	---	---	---	---	---	---	---	---	BB801079,BM122422,BB806819
1458899_at	1.94837	0.00307088	Mm.477800	ubiquitin specific peptidase 53	Usp53	chr3 G3	---	99526	NP_598618	NM_133857	0006511 // ubiquitin-dependent protein catabolic process // inferred from electronic annotation	---	0004221 // ubiquitin thiolesterase activity // inferred from electronic annotation /// 0004221 // ubiquitin thiolesterase activity // inferred from sequence or structural similarity	---	---	---	AK030317(10)
1457586_at	1.94833	0.0179664	---	---	---	---	---	---	---	---	---	---	---	---	---	---	BM203324
1450633_at	1.94279	0.00149438	Mm.21075	calmodulin 4	Calm4	chr13 A1	ENSMUSG00000033765	80796	NP_064420	NM_020036	---	0005625 // soluble fraction // inferred from direct assay /// 0005626 // insoluble fraction // inferred from direct assay	0005509 // calcium ion binding // inferred from direct assay /// 0005509 // calcium ion binding // inferred from electronic annotation	---	---	---	AY293058(10),BC060284(10),BC145379(10),ENSMUST00000042219(11),NM_020036(11)
1451901_at	1.93918	0.0123354	Mm.209650	helicase-like transcription factor	Hltf	chr3 A2|3 12.0 cM	---	20585	NP_033236 /// NP_659208	NM_009210 /// NM_144959	0006350 // transcription // inferred from electronic annotation /// 0006357 // regulation of transcription from RNA polymerase II promoter // inferred from direct assay /// 0016568 // chromatin modification // inferred from electronic annotation	0005634 // nucleus // inferred from electronic annotation	0000166 // nucleotide binding // inferred from electronic annotation /// 0003676 // nucleic acid binding // inferred from electronic annotation /// 0003677 // DNA binding // inferred from electronic annotation /// 0003702 // RNA polymerase II transcription factor activity // inferred from direct assay /// 0004386 // helicase activity // inferred from electronic annotation /// 0005515 // protein b…	---	---	---	AF010600(11),NM_144959(11)
1456362_at	1.92631	0.00103739	Mm.322606	cytochrome P450, family 11, subfamily b, polypeptide 1	Cyp11b1	chr15 D3|15 44.9 cM	ENSMUSG00000075604	110115	NP_001028401	NM_001033229	0006704 // glucocorticoid biosynthetic process // inferred from direct assay /// 0006704 // glucocorticoid biosynthetic process // inferred from mutant phenotype /// 0055114 // oxidation reduction // inferred from electronic annotation	0005739 // mitochondrion // inferred from direct assay /// 0005739 // mitochondrion // inferred from electronic annotation	0004497 // monooxygenase activity // inferred from electronic annotation /// 0005506 // iron ion binding // inferred from electronic annotation /// 0009055 // electron carrier activity // inferred from electronic annotation /// 0016491 // oxidoreductase activity // inferred from electronic annotation /// 0020037 // heme binding // inferred from electronic annotation /// 0046872 // metal ion bindi…	---	---	---	ENSMUST00000100548(11),NM_001033229(11)
1440038_at	1.92022	0.0189516	---	RIKEN cDNA B430007K19 gene	B430007K19Rik	---	---	320708	---	---	---	---	---	---	---	---	AK046555(11)
1439311_at	1.91547	0.00924368	Mm.463337	RIKEN cDNA B830012L14 gene	B830012L14Rik	chr12 F1	---	320085	XP_001476801 /// XP_001478728	XM_001476751 /// XM_001478678	---	---	---	---	---	---	AK053394(11)
1438602_s_at	1.91272	0.00803615	Mm.1213	mannan-binding lectin serine peptidase 1	Masp1	chr16 B2-B3	---	17174	NP_032581	NM_008555	0001867 // complement activation, lectin pathway // inferred from mutant phenotype /// 0006508 // proteolysis // inferred from electronic annotation /// 0006955 // immune response // inferred from electronic annotation /// 0045087 // innate immune response // inferred from electronic annotation	0005576 // extracellular region // inferred from electronic annotation /// 0005615 // extracellular space // inferred from direct assay	0003824 // catalytic activity // inferred from electronic annotation /// 0004252 // serine-type endopeptidase activity // inferred from direct assay /// 0004252 // serine-type endopeptidase activity // inferred from electronic annotation /// 0005509 // calcium ion binding // inferred from electronic annotation /// 0005509 // calcium ion binding // inferred from sequence or structural similarity /…	Complement_Activation_Classical // GenMAPP	---	---	AB049755(11)
1436070_at	1.90684	0.0179808	Mm.261984	glyoxalase 1	Glo1	chr17 A3.3|17 16.0 cM	---	109801	NP_001107032 /// NP_079650	NM_001113560 /// NM_025374	0006916 // anti-apoptosis // inferred from electronic annotation /// 0006916 // anti-apoptosis // inferred from sequence or structural similarity	---	0004462 // lactoylglutathione lyase activity // inferred from direct assay /// 0004462 // lactoylglutathione lyase activity // inferred from electronic annotation /// 0004462 // lactoylglutathione lyase activity // inferred from sequence or structural similarity /// 0008270 // zinc ion binding // inferred from electronic annotation /// 0016829 // lyase activity // inferred from electronic annotat…	---	---	---	AK037686(11)
1437245_at	1.90429	0.0132162	Mm.107370	transmembrane protein 154	Tmem154	chr3 F1	ENSMUSG00000056498	320782	NP_796234	NM_177260	---	0016020 // membrane // inferred from electronic annotation /// 0016021 // integral to membrane // inferred from electronic annotation	---	---	---	NP_796234.1 // span:75-97 // numtm:1 /// ENSMUSP00000103310 // span:75-97 // numtm:1 /// AAH96432.1 // span:75-97 // numtm:1	BC096432(9),ENSMUST00000107682(9),NM_177260(9)
1444418_at	1.90173	0.00225889	Mm.7800	Inositol 1,4,5-triphosphate receptor 2, mRNA (cDNA clone IMAGE:4013803)	Itpr2	chr6 G3|6 73.0 cM	---	16439	NP_034716 /// NP_064307	NM_010586 /// NM_019923	0006810 // transport // inferred from electronic annotation /// 0006811 // ion transport // inferred from electronic annotation /// 0006816 // calcium ion transport // inferred from direct assay /// 0006816 // calcium ion transport // inferred from electronic annotation	0005737 // cytoplasm // inferred from direct assay /// 0005783 // endoplasmic reticulum // inferred from electronic annotation /// 0005789 // endoplasmic reticulum membrane // inferred from electronic annotation /// 0005792 // microsome // inferred from direct assay /// 0005938 // cell cortex // inferred from direct assay /// 0016020 // membrane // inferred from electronic annotation /// 0016021 …	0004872 // receptor activity // inferred from electronic annotation /// 0005216 // ion channel activity // inferred from electronic annotation /// 0005220 // inositol 1,4,5-triphosphate-sensitive calcium-release channel activity // inferred from electronic annotation /// 0005262 // calcium channel activity // inferred from electronic annotation /// 0005509 // calcium ion binding // inferred from …	Calcium_regulation_in_cardiac_cells // GenMAPP /// Smooth_muscle_contraction // GenMAPP	---	---	BM225081,AA717023,AI643879,BB712904
1440163_at	1.90094	0.00238083	---	RIKEN cDNA 6030490B17 gene	6030490B17Rik	---	---	77715	---	---	---	---	---	---	---	---	AK170917(11)
1438884_at	1.89062	0.00501299	Mm.474484	shisa homolog 3 (Xenopus laevis)	Shisa3	chr5 C3.1	---	330096	NP_001028587	NM_001033415	0007275 // multicellular organismal development // inferred from electronic annotation	0005783 // endoplasmic reticulum // inferred from electronic annotation /// 0005789 // endoplasmic reticulum membrane // inferred from electronic annotation /// 0016020 // membrane // inferred from electronic annotation /// 0016021 // integral to membrane // inferred from electronic annotation	---	---	---	BAC36585.1 // span:20-42 // numtm:1	AK077061(11)
1429784_at	1.88824	0.0381465	Mm.212297	Mitogen-activated protein kinase 1 interacting protein 1-like, mRNA (cDNA clone IMAGE:6850209)	Mapk1ip1l	chr14 C1	---	218975	NP_848799	NM_178684	---	---	---	---	---	---	AK034789(11)
1427565_a_at	1.88796	0.0263998	Mm.20845	ATP-binding cassette, sub-family C (CFTR/MRP), member 5	Abcc5	chr16 A3|16 14.0 cM	ENSMUSG00000022822	27416	NP_038818 /// NP_789809	NM_013790 /// NM_176839	0006810 // transport // inferred from electronic annotation	0005624 // membrane fraction // not recorded /// 0016020 // membrane // inferred from electronic annotation /// 0016021 // integral to membrane // inferred from electronic annotation	0000166 // nucleotide binding // inferred from electronic annotation /// 0005524 // ATP binding // inferred from electronic annotation /// 0016887 // ATPase activity // inferred from electronic annotation /// 0017111 // nucleoside-triphosphatase activity // inferred from electronic annotation /// 0042626 // ATPase activity, coupled to transmembrane movement of substances // inferred from electron…	---	---	NP_038818.2 // span:179-201,216-238,293-315,320-342,396-418,423-445,856-878,913-935,992-1009,1013-1035,1096-1118 // numtm:11 /// ENSMUSP00000078158 // span:179-201,216-238,293-315,320-342,396-418,423-445,856-878,913-935,992-1009,1013-1035,1096-1118 // numtm:11 /// AAH90629.1 // span:179-201,216-238,293-315,320-342,396-418,423-445,856-878,913-935,992-1009,1013-1035,1096-1118 // numtm:11	BC090629(11),ENSMUST00000079158(11),NM_013790(11)
1417268_at	1.88564	0.00377752	Mm.3460	CD14 antigen	Cd14	chr18 B2|18 31.0 cM	ENSMUSG00000051439	12475	NP_033971	NM_009841	0002237 // response to molecule of bacterial origin // inferred from direct assay /// 0006954 // inflammatory response // inferred from electronic annotation /// 0006955 // immune response // inferred from electronic annotation	0005886 // plasma membrane // inferred from electronic annotation /// 0016020 // membrane // inferred from electronic annotation /// 0031225 // anchored to membrane // inferred from electronic annotation /// 0045121 // membrane raft // inferred from direct assay /// 0046696 // lipopolysaccharide receptor complex // inferred from electronic annotation	0005515 // protein binding // inferred from electronic annotation	---	IPR001611 // Leucine-rich repeat // 3.2	---	AK169880(10),BC057889(11),ENSMUST00000061829(11),NM_009841(11)
1422552_at	1.86706	0.00278494	Mm.27086	reprimo, TP53 dependent G2 arrest mediator candidate	Rprm	chr2 C1	ENSMUSG00000075334	67874	NP_075885	NM_023396	0007050 // cell cycle arrest // inferred from direct assay /// 0007346 // regulation of mitotic cell cycle // inferred from direct assay	0005737 // cytoplasm // inferred from direct assay /// 0005737 // cytoplasm // inferred from electronic annotation /// 0016020 // membrane // inferred from electronic annotation /// 0016021 // integral to membrane // inferred from electronic annotation	0005515 // protein binding // inferred from electronic annotation	---	---	NP_075885.1 // span:56-78 // numtm:1 /// BAB01514.1 // span:56-78 // numtm:1 /// ENSMUSP00000097667 // span:56-78 // numtm:1 /// AAH30065.1 // span:56-78 // numtm:1	AB043586(11),BC030065(11),ENSMUST00000100089(11),NM_023396(11)
1451644_a_at	1.86526	0.000842091	---	RIKEN cDNA 0610037M15 gene /// MHC class I like protein GS10	0610037M15Rik /// H2-gs10	chr17 B1|17	ENSMUSG00000035929 /// ENSMUSG00000073409	436493 /// 68395	NP_001137161 /// XP_908790	NM_001143689 /// XM_903697 /// XR_032175 /// XR_032223 /// XR_034205	0002474 // antigen processing and presentation of peptide antigen via MHC class I // inferred from electronic annotation /// 0006955 // immune response // inferred from electronic annotation /// 0019882 // antigen processing and presentation // inferred from electronic annotation	0016020 // membrane // inferred from electronic annotation /// 0016021 // integral to membrane // inferred from electronic annotation /// 0042612 // MHC class I protein complex // inferred from electronic annotation	---	---	IPR003597 // Immunoglobulin C1 type // 4.2E-11	---	AK002779(11),NM_001143689(11),ENSMUST00000113887(11),ENSMUST00000081435(11),ENSMUST00000091611(11),ENSMUST00000116599(11),ENSMUST00000113874(9),BC010602(11),BC040085(11)
1419599_s_at	1.86325	0.0218377	Mm.290390	membrane-spanning 4-domains, subfamily A, member 6D	Ms4a6d	chr19 A	ENSMUSG00000024679	68774	NP_081111	NM_026835	0007165 // signal transduction // inferred from electronic annotation	0016020 // membrane // inferred from electronic annotation /// 0016021 // integral to membrane // inferred from electronic annotation	0004872 // receptor activity // inferred from electronic annotation	---	---	NP_081111.1 // span:47-69,79-101,113-135,179-201 // numtm:4 /// ENSMUSP00000025582 // span:47-69,79-101,113-135,179-201 // numtm:4 /// AAK37593.1 // span:47-69,79-101,113-135,179-201 // numtm:4 /// BAB18759.1 // span:47-66,81-103,120-142 // numtm:3 /// AAK92697.1 // span:47-69,79-101,113-135,179-201 // numtm:4 /// AAH18331.1 // span:47-69,79-101,113-135,179-201 // numtm:4 /// AAH29738.1 // span:4…	AB026047(11),AF237911(11),AY039037(11),BC018331(11),BC029738(11),ENSMUST00000025582(11),NM_026835(11)
1418492_at	1.85969	0.00574116	Mm.25760	gremlin 2 homolog, cysteine knot superfamily (Xenopus laevis)	Grem2	chr1 H3	ENSMUSG00000050069	23893	NP_035955	NM_011825	---	0005576 // extracellular region // inferred from electronic annotation /// 0005615 // extracellular space // inferred from electronic annotation	0005125 // cytokine activity // inferred from electronic annotation	---	---	---	AB011030(11),BC079905(11),ENSMUST00000055294(11),NM_011825(11)
1427298_at	1.85579	0.00030006	Mm.383186	dynamin 3, opposite strand	Dnm3os	chr1 H2.1	---	474332	---	NR_002870	---	---	---	---	---	---	NR_002870(11)
1435748_at	1.85339	0.00102742	Mm.45054	guanine deaminase	Gda	chr19 B|19 15.5 cM	ENSMUSG00000058624	14544	NP_034396	NM_010266	---	---	0008270 // zinc ion binding // inferred from electronic annotation /// 0008892 // guanine deaminase activity // inferred from electronic annotation /// 0016787 // hydrolase activity // inferred from electronic annotation /// 0046872 // metal ion binding // inferred from electronic annotation	---	---	---	BC076583(11),ENSMUST00000087600(11),NM_010266(11)
1449401_at	1.84117	0.00677682	Mm.439732	complement component 1, q subcomponent, C chain	C1qc	chr4 D3|4 66.1 cM	ENSMUSG00000036896	12262	NP_031600	NM_007574	0006955 // immune response // inferred from electronic annotation /// 0006958 // complement activation, classical pathway // inferred from electronic annotation /// 0030853 // negative regulation of granulocyte differentiation // inferred from electronic annotation /// 0045087 // innate immune response // inferred from electronic annotation /// 0045650 // negative regulation of macrophage differe…	0005576 // extracellular region // inferred from electronic annotation /// 0005634 // nucleus // inferred from electronic annotation /// 0005737 // cytoplasm // inferred from electronic annotation /// 0016020 // membrane // inferred from electronic annotation	0005164 // tumor necrosis factor receptor binding // inferred from electronic annotation	Complement_Activation_Classical // GenMAPP	---	---	BC043945(11),BC054443(11),BC075724(11),ENSMUST00000046332(11),NM_007574(11)
1416479_a_at	1.83928	0.0460103	Mm.30005	transmembrane protein 14C	Tmem14c	chr13 A3.3	ENSMUSG00000021361	66154	NP_079663	NM_025387	---	0005739 // mitochondrion // inferred from direct assay /// 0005739 // mitochondrion // inferred from electronic annotation /// 0016020 // membrane // inferred from electronic annotation /// 0016021 // integral to membrane // inferred from electronic annotation /// 0031966 // mitochondrial membrane // inferred from electronic annotation	---	---	---	NP_079663.1 // span:13-30,34-56,63-82,87-109 // numtm:4 /// ENSMUSP00000021790 // span:13-30,34-56,63-82,87-109 // numtm:4 /// AAH25854.1 // span:13-30,34-56,63-82,87-109 // numtm:4	BC025854(11),ENSMUST00000021790(11),NM_025387(11)
1443649_at	1.83831	0.0343546	Mm.451713	---	---	---	---	---	---	---	---	---	---	---	---	---	AK137264(11)
1439556_at	1.83193	0.0144395	Mm.4974	neural cell adhesion molecule 1	Ncam1	chr9 A5.3|9 28.0 cM	---	17967	NP_001074914 /// NP_001106675 /// NP_035005	NM_001081445 /// NM_001113204 /// NM_010875	0007155 // cell adhesion // inferred from electronic annotation /// 0007166 // cell surface receptor linked signal transduction // inferred from direct assay /// 0034109 // homotypic cell-cell adhesion // inferred from mutant phenotype /// 0050850 // positive regulation of calcium-mediated signaling // inferred from direct assay	0005886 // plasma membrane // inferred from electronic annotation /// 0009897 // external side of plasma membrane // inferred from direct assay /// 0016020 // membrane // inferred from electronic annotation /// 0016021 // integral to membrane // inferred from electronic annotation /// 0030424 // axon // inferred from direct assay /// 0031225 // anchored to membrane // inferred from electronic ann…	0005515 // protein binding // inferred from electronic annotation /// 0008201 // heparin binding // inferred from electronic annotation	---	---	---	AK011905(11)
1437052_s_at	1.82972	0.0297004	Mm.395108	solute carrier family 2 (facilitated glucose transporter), member 3	Slc2a3	chr6 F2|6 59.0 cM	ENSMUSG00000003153	20527	NP_035531	NM_011401	0006810 // transport // inferred from electronic annotation /// 0008643 // carbohydrate transport // inferred from electronic annotation /// 0015758 // glucose transport // inferred from mutant phenotype /// 0055085 // transmembrane transport // inferred from electronic annotation	0005901 // caveola // inferred from electronic annotation /// 0016020 // membrane // inferred from electronic annotation /// 0016021 // integral to membrane // inferred from electronic annotation	0005215 // transporter activity // inferred from electronic annotation /// 0005351 // sugar:hydrogen symporter activity // inferred from electronic annotation /// 0005355 // glucose transmembrane transporter activity // inferred from electronic annotation /// 0005515 // protein binding // inferred from electronic annotation /// 0019900 // kinase binding // inferred from electronic annotation /// …	---	---	NP_035531.2 // span:9-31,59-81,94-111,121-143,156-178,304-326,333-355,365-387,400-422,426-448 // numtm:10 /// ENSMUSP00000032476 // span:9-31,59-81,94-111,121-143,156-178,304-326,333-355,365-387,400-422,426-448 // numtm:10 /// AAH34122.1 // span:9-31,59-81,94-111,121-143,156-178,304-326,333-355,365-387,400-422,426-448 // numtm:10	BC034122(11),ENSMUST00000032476(11),NM_011401(11)
1455160_at	1.8294	0.00522038	---	RIKEN cDNA 2610203C20 gene	2610203C20Rik	chr9 A5.1	---	70455	NP_001028325	NM_001033153	---	---	---	---	---	---	AK034202(10),AK141402(11)
1439364_a_at	1.81818	0.00141988	Mm.29564	matrix metallopeptidase 2	Mmp2	chr8 C5|8 44.0 cM	ENSMUSG00000031740	17390	NP_032636	NM_008610	0001666 // response to hypoxia // inferred from direct assay /// 0001955 // blood vessel maturation // inferred from genetic interaction /// 0001957 // intramembranous ossification // inferred from genetic interaction /// 0006508 // proteolysis // inferred from electronic annotation /// 0008152 // metabolic process // inferred from electronic annotation /// 0030574 // collagen catabolic process /…	0005576 // extracellular region // inferred from electronic annotation /// 0005578 // proteinaceous extracellular matrix // inferred from electronic annotation /// 0005615 // extracellular space // not recorded /// 0005886 // plasma membrane // inferred from direct assay /// 0030017 // sarcomere // inferred from direct assay /// 0043231 // intracellular membrane-bounded organelle // inferred from…	0004222 // metalloendopeptidase activity // inferred from direct assay /// 0004222 // metalloendopeptidase activity // inferred from electronic annotation /// 0005509 // calcium ion binding // inferred from electronic annotation /// 0005515 // protein binding // inferred from electronic annotation /// 0008233 // peptidase activity // inferred from electronic annotation /// 0008237 // metallopepti…	Inflammatory_Response_Pathway // GenMAPP /// Matrix_Metalloproteinases // GenMAPP	---	NP_032636.1 // span:7-29 // numtm:1 /// ENSMUSP00000034187 // span:7-29 // numtm:1 /// AAH70430.1 // span:7-29 // numtm:1 /// AAA39338.1 // span:7-29 // numtm:1	BC070430(11),ENSMUST00000034187(11),M84324(11),NM_008610(11)
1440055_at	1.81646	0.030997	Mm.440701	---	---	---	---	---	---	---	---	---	---	---	---	---	AK143084(11)
1455898_x_at	1.80944	0.0253969	Mm.395108	solute carrier family 2 (facilitated glucose transporter), member 3	Slc2a3	chr6 F2|6 59.0 cM	ENSMUSG00000003153	20527	NP_035531	NM_011401	0006810 // transport // inferred from electronic annotation /// 0008643 // carbohydrate transport // inferred from electronic annotation /// 0015758 // glucose transport // inferred from mutant phenotype /// 0055085 // transmembrane transport // inferred from electronic annotation	0005901 // caveola // inferred from electronic annotation /// 0016020 // membrane // inferred from electronic annotation /// 0016021 // integral to membrane // inferred from electronic annotation	0005215 // transporter activity // inferred from electronic annotation /// 0005351 // sugar:hydrogen symporter activity // inferred from electronic annotation /// 0005355 // glucose transmembrane transporter activity // inferred from electronic annotation /// 0005515 // protein binding // inferred from electronic annotation /// 0019900 // kinase binding // inferred from electronic annotation /// …	---	---	NP_035531.2 // span:9-31,59-81,94-111,121-143,156-178,304-326,333-355,365-387,400-422,426-448 // numtm:10 /// ENSMUSP00000032476 // span:9-31,59-81,94-111,121-143,156-178,304-326,333-355,365-387,400-422,426-448 // numtm:10 /// AAH34122.1 // span:9-31,59-81,94-111,121-143,156-178,304-326,333-355,365-387,400-422,426-448 // numtm:10	BC034122(10),ENSMUST00000032476(10),NM_011401(10)
1424596_s_at	1.80394	0.00250127	Mm.234441	LIM and cysteine-rich domains 1	Lmcd1	chr6 E3	ENSMUSG00000057604	30937	NP_659048	NM_144799	0000122 // negative regulation of transcription from RNA polymerase II promoter // inferred from genetic interaction	0005634 // nucleus // inferred from direct assay	0003714 // transcription corepressor activity // inferred from direct assay /// 0005515 // protein binding // inferred from physical interaction /// 0008270 // zinc ion binding // inferred from electronic annotation /// 0046872 // metal ion binding // inferred from electronic annotation	---	---	---	BC019124(11),ENSMUST00000032376(11),ENSMUST00000089151(11),NM_144799(11)
1437917_at	1.79349	0.00474563	---	RIKEN cDNA D530037H12 gene	D530037H12Rik	---	---	96893	---	---	---	---	---	---	---	---	AK052577(11)
1457058_at	1.7905	0.00483319	Mm.339048	a disintegrin-like and metallopeptidase (reprolysin type) with thrombospondin type 1 motif, 2	Adamts2	chr11 B1.3	ENSMUSG00000036545	216725	NP_783574	NM_175643	0006508 // proteolysis // inferred from electronic annotation /// 0007229 // integrin-mediated signaling pathway // inferred from electronic annotation /// 0007283 // spermatogenesis // inferred from mutant phenotype /// 0030199 // collagen fibril organization // inferred from mutant phenotype /// 0030324 // lung development // inferred from mutant phenotype /// 0030574 // collagen catabolic proc…	0005576 // extracellular region // inferred from electronic annotation /// 0005578 // proteinaceous extracellular matrix // inferred from electronic annotation /// 0031012 // extracellular matrix // inferred from direct assay /// 0031012 // extracellular matrix // inferred from electronic annotation	0004222 // metalloendopeptidase activity // inferred from electronic annotation /// 0008233 // peptidase activity // inferred from direct assay /// 0008233 // peptidase activity // inferred from electronic annotation /// 0008237 // metallopeptidase activity // inferred from electronic annotation /// 0008270 // zinc ion binding // inferred from electronic annotation /// 0016787 // hydrolase activi…	---	---	---	BC046456(9),ENSMUST00000040523(9),NM_175643(9)
1435361_at	1.7901	0.00300437	Mm.27812	sema domain, immunoglobulin domain (Ig), short basic domain, secreted, (semaphorin) 3G	Sema3g	chr14 B	ENSMUSG00000021904	218877	NP_001020550	NM_001025379	0007275 // multicellular organismal development // inferred from electronic annotation	0005576 // extracellular region // inferred from electronic annotation /// 0016020 // membrane // inferred from electronic annotation	0004872 // receptor activity // inferred from electronic annotation	---	---	---	AK129018(11),ENSMUST00000090180(11)
1433971_at	1.78765	0.00504422	Mm.318846	calmodulin binding transcription activator 1	Camta1	chr4 E2	ENSMUSG00000014592	100072	NP_001075026	NM_001081557	0006350 // transcription // inferred from electronic annotation /// 0006355 // regulation of transcription, DNA-dependent // inferred from electronic annotation	0005634 // nucleus // inferred from electronic annotation /// 0005737 // cytoplasm // inferred from electronic annotation	---	---	IPR002110 // Ankyrin // 0.016 /// IPR002110 // Ankyrin // 0.73 /// IPR002110 // Ankyrin // 0.016 /// IPR002110 // Ankyrin // 0.73 /// IPR002909 // Cell surface receptor IPT/TIG // 4.7E-5	---	AK147482(11),ENSMUST00000049790(11),ENSMUST00000058864(11),ENSMUST00000097774(11),ENSMUST00000105668(10),ENSMUST00000105670(10),NM_001081557(11)
1427127_x_at	1.78226	0.0040388	Mm.372314	heat shock protein 1B	Hspa1b	chr17 B1|17 18.9 cM	---	15511	NP_034608	NM_010478	0000723 // telomere maintenance // inferred from mutant phenotype /// 0006281 // DNA repair // inferred from mutant phenotype /// 0006916 // anti-apoptosis // inferred from direct assay /// 0006950 // response to stress // inferred from electronic annotation /// 0009408 // response to heat // inferred from direct assay /// 0009408 // response to heat // inferred from mutant phenotype /// 0043154 …	0005622 // intracellular // inferred from direct assay /// 0005739 // mitochondrion // inferred from direct assay /// 0005739 // mitochondrion // inferred from sequence or structural similarity /// 0005759 // mitochondrial matrix // not recorded	0000166 // nucleotide binding // inferred from electronic annotation /// 0005515 // protein binding // inferred from physical interaction /// 0005524 // ATP binding // inferred from electronic annotation	---	---	---	NM_010478(11)
1416136_at	1.77522	0.000164733	Mm.29564	matrix metallopeptidase 2	Mmp2	chr8 C5|8 44.0 cM	ENSMUSG00000031740	17390	NP_032636	NM_008610	0001666 // response to hypoxia // inferred from direct assay /// 0001955 // blood vessel maturation // inferred from genetic interaction /// 0001957 // intramembranous ossification // inferred from genetic interaction /// 0006508 // proteolysis // inferred from electronic annotation /// 0008152 // metabolic process // inferred from electronic annotation /// 0030574 // collagen catabolic process /…	0005576 // extracellular region // inferred from electronic annotation /// 0005578 // proteinaceous extracellular matrix // inferred from electronic annotation /// 0005615 // extracellular space // not recorded /// 0005886 // plasma membrane // inferred from direct assay /// 0030017 // sarcomere // inferred from direct assay /// 0043231 // intracellular membrane-bounded organelle // inferred from…	0004222 // metalloendopeptidase activity // inferred from direct assay /// 0004222 // metalloendopeptidase activity // inferred from electronic annotation /// 0005509 // calcium ion binding // inferred from electronic annotation /// 0005515 // protein binding // inferred from electronic annotation /// 0008233 // peptidase activity // inferred from electronic annotation /// 0008237 // metallopepti…	Inflammatory_Response_Pathway // GenMAPP /// Matrix_Metalloproteinases // GenMAPP	---	NP_032636.1 // span:7-29 // numtm:1 /// ENSMUSP00000034187 // span:7-29 // numtm:1 /// AAH70430.1 // span:7-29 // numtm:1 /// AAA39338.1 // span:7-29 // numtm:1	BC070430(11),ENSMUST00000034187(11),M84324(11),NM_008610(11)
1418252_at	1.76368	0.0117619	Mm.2296	peptidyl arginine deiminase, type II	Padi2	chr4 E1|4 71.0 cM	ENSMUSG00000028927	18600	NP_032838	NM_008812	0006464 // protein modification process // inferred from electronic annotation /// 0018101 // peptidyl-citrulline biosynthetic process from peptidyl-arginine // inferred from electronic annotation	0005737 // cytoplasm // inferred from electronic annotation	0004668 // protein-arginine deiminase activity // inferred from electronic annotation /// 0005509 // calcium ion binding // inferred from electronic annotation /// 0016787 // hydrolase activity // inferred from electronic annotation	---	---	---	AK168685(11),BC040350(11),D16580(11),ENSMUST00000030765(11),NM_008812(11)
1457746_at	1.75555	0.0234738	Mm.442517	---	---	---	---	---	---	---	---	---	---	---	---	---	AK134134(11)
1425985_s_at	1.75289	0.0124732	Mm.1213	mannan-binding lectin serine peptidase 1	Masp1	chr16 B2-B3	---	17174	NP_032581	NM_008555	0001867 // complement activation, lectin pathway // inferred from mutant phenotype /// 0006508 // proteolysis // inferred from electronic annotation /// 0006955 // immune response // inferred from electronic annotation /// 0045087 // innate immune response // inferred from electronic annotation	0005576 // extracellular region // inferred from electronic annotation /// 0005615 // extracellular space // inferred from direct assay	0003824 // catalytic activity // inferred from electronic annotation /// 0004252 // serine-type endopeptidase activity // inferred from direct assay /// 0004252 // serine-type endopeptidase activity // inferred from electronic annotation /// 0005509 // calcium ion binding // inferred from electronic annotation /// 0005509 // calcium ion binding // inferred from sequence or structural similarity /…	Complement_Activation_Classical // GenMAPP	---	---	AB049755(11)
1448061_at	1.75196	0.0268625	Mm.239291	macrophage scavenger receptor 1	Msr1	chr8 A4|8 20.0 cM	---	20288	NP_001106797 /// NP_112472	NM_001113326 /// NM_031195	0006897 // endocytosis // inferred from electronic annotation /// 0006898 // receptor-mediated endocytosis // inferred from electronic annotation /// 0010744 // positive regulation of foam cell differentiation // inferred from genetic interaction /// 0030301 // cholesterol transport // inferred from mutant phenotype /// 0034381 // lipoprotein particle clearance // inferred from mutant phenotype /…	0016020 // membrane // inferred from electronic annotation /// 0016021 // integral to membrane // inferred from electronic annotation /// 0034362 // low-density lipoprotein particle // inferred from electronic annotation	0004872 // receptor activity // inferred from electronic annotation /// 0005044 // scavenger receptor activity // inferred from electronic annotation /// 0005515 // protein binding // inferred from physical interaction /// 0005515 // protein binding // inferred from electronic annotation /// 0030169 // low-density lipoprotein binding // inferred from mutant phenotype	---	---	NP_112472.2 // span:58-80 // numtm:1	NM_031195(11)
1438603_x_at	1.75012	0.00357996	Mm.1213	mannan-binding lectin serine peptidase 1	Masp1	chr16 B2-B3	---	17174	NP_032581	NM_008555	0001867 // complement activation, lectin pathway // inferred from mutant phenotype /// 0006508 // proteolysis // inferred from electronic annotation /// 0006955 // immune response // inferred from electronic annotation /// 0045087 // innate immune response // inferred from electronic annotation	0005576 // extracellular region // inferred from electronic annotation /// 0005615 // extracellular space // inferred from direct assay	0003824 // catalytic activity // inferred from electronic annotation /// 0004252 // serine-type endopeptidase activity // inferred from direct assay /// 0004252 // serine-type endopeptidase activity // inferred from electronic annotation /// 0005509 // calcium ion binding // inferred from electronic annotation /// 0005509 // calcium ion binding // inferred from sequence or structural similarity /…	Complement_Activation_Classical // GenMAPP	---	---	AB049755
1456514_at	1.74867	0.0163378	Mm.413652	---	---	---	---	---	---	---	---	---	---	---	---	---	AK079240(11)
1441233_at	1.74349	0.000321849	Mm.450225	---	---	---	---	---	---	---	---	---	---	---	---	---	BM237459,BB071081
1424108_at	1.7423	0.0107318	Mm.261984	glyoxalase 1	Glo1	chr17 A3.3|17 16.0 cM	ENSMUSG00000024026	109801	NP_001107032 /// NP_079650	NM_001113560 /// NM_025374	0006916 // anti-apoptosis // inferred from electronic annotation /// 0006916 // anti-apoptosis // inferred from sequence or structural similarity	---	0004462 // lactoylglutathione lyase activity // inferred from direct assay /// 0004462 // lactoylglutathione lyase activity // inferred from electronic annotation /// 0004462 // lactoylglutathione lyase activity // inferred from sequence or structural similarity /// 0008270 // zinc ion binding // inferred from electronic annotation /// 0016829 // lyase activity // inferred from electronic annotat…	---	---	---	AK037686(11),BC024663(11),ENSMUST00000024823(11),NM_025374(11)
1449328_at	1.74132	0.00699403	Mm.2074	lymphocyte antigen 75	Ly75	chr2 C1.1	---	17076	NP_038853	NM_013825	0006897 // endocytosis // inferred from electronic annotation	0009897 // external side of plasma membrane // inferred from direct assay /// 0016020 // membrane // inferred from electronic annotation /// 0016021 // integral to membrane // inferred from electronic annotation	0004872 // receptor activity // inferred from electronic annotation /// 0005488 // binding // inferred from electronic annotation /// 0005529 // sugar binding // inferred from electronic annotation	---	---	AAA80215.1 // span:1670-1692 // numtm:1	U19271(9)
1448831_at	1.741	0.00283185	Mm.439874	angiopoietin 2	Angpt2	chr8 A1.3|8 9.0 cM	ENSMUSG00000031465	11601	NP_031452	NM_007426	0001525 // angiogenesis // inferred from genetic interaction /// 0001525 // angiogenesis // inferred from electronic annotation /// 0007165 // signal transduction // inferred from electronic annotation /// 0007169 // transmembrane receptor protein tyrosine kinase signaling pathway // traceable author statement /// 0007275 // multicellular organismal development // inferred from electronic annotat…	0005576 // extracellular region // inferred from electronic annotation	0005102 // receptor binding // inferred from electronic annotation /// 0005172 // vascular endothelial growth factor receptor binding // traceable author statement /// 0005515 // protein binding // inferred from physical interaction	---	---	---	AF004326(11),BC027216(11),ENSMUST00000033846(11),NM_007426(11)
1420719_at	1.73734	0.00501005	Mm.280624	testis expressed gene 15	Tex15	chr8 A4	ENSMUSG00000009628	104271	NP_113551	NM_031374	0007129 // synapsis // inferred from mutant phenotype /// 0007130 // synaptonemal complex assembly // inferred from mutant phenotype /// 0007140 // male meiosis // inferred from mutant phenotype /// 0007283 // spermatogenesis // inferred from mutant phenotype /// 0009566 // fertilization // inferred from mutant phenotype /// 0010569 // regulation of double-strand break repair via homologous recom…	---	---	---	---	---	AF285589(11),BC063106(11),ENSMUST00000009772(11),NM_031374(11)
1447408_at	1.73552	0.0361797	---	---	---	---	---	---	---	---	---	---	---	---	---	---	AK143149(11)
1448388_a_at	1.73349	0.00261706	Mm.475880	RIKEN cDNA 1110002B05 gene	1110002B05Rik	chr12 C1	ENSMUSG00000044408	104725	NP_598815	NM_134054	---	0016020 // membrane // inferred from electronic annotation /// 0016021 // integral to membrane // inferred from electronic annotation	---	---	---	NP_598815.2 // span:13-30,45-67 // numtm:2 /// ENSMUSP00000053671 // span:13-30,45-67 // numtm:2 /// AAH22674.1 // span:12-29,44-66 // numtm:2	BC022674(11),ENSMUST00000056228(11),NM_134054(11)
1435532_at	1.73155	0.00724273	Mm.277939	similar to mKIAA1238 protein /// ribosomal modification protein rimK-like family member B	LOC100048362 /// Rimklb	chr6 F2	ENSMUSG00000040649	100048362 /// 108653	NP_081940 /// XP_001480139	NM_027664 /// XM_001480089	0006464 // protein modification process // inferred from electronic annotation	---	0000166 // nucleotide binding // inferred from electronic annotation /// 0003824 // catalytic activity // inferred from electronic annotation /// 0005524 // ATP binding // inferred from electronic annotation /// 0030145 // manganese ion binding // inferred from electronic annotation /// 0046872 // metal ion binding // inferred from electronic annotation	---	IPR003806 // Protein of unknown function DUF201 // 0.0030 /// IPR003806 // Protein of unknown function DUF201 // 0.0030 /// IPR003806 // Protein of unknown function DUF201 // 0.0030 /// IPR003806 // Protein of unknown function DUF201 // 0.0030	---	AK039398(11),XM_001480089(11),NM_027664(11),ENSMUST00000068242(11),AK173135(11),BC052078(11)
1437708_x_at	1.72776	0.00643713	Mm.273930	vesicle-associated membrane protein 3	Vamp3	chr4 E1	ENSMUSG00000028955	22319	NP_033524	NM_009498	0016192 // vesicle-mediated transport // inferred from electronic annotation /// 0017156 // calcium ion-dependent exocytosis // inferred from mutant phenotype	0016020 // membrane // inferred from electronic annotation /// 0016021 // integral to membrane // inferred from electronic annotation /// 0019717 // synaptosome // inferred from electronic annotation /// 0030054 // cell junction // inferred from electronic annotation /// 0045202 // synapse // inferred from electronic annotation	---	---	---	NP_033524.1 // span:83-102 // numtm:1 /// ENSMUSP00000030797 // span:83-102 // numtm:1 /// AAH60045.1 // span:83-102 // numtm:1	BC060045(11),ENSMUST00000030797(11),NM_009498(11)
1460593_at	1.72766	0.0181581	Mm.331052	sushi domain containing 4	Susd4	chr1 H5	---	96935	NP_659045	NM_144796	---	0016020 // membrane // inferred from electronic annotation /// 0016021 // integral to membrane // inferred from electronic annotation	---	---	---	---	AK082116(10)
1418042_a_at	1.7259	0.0070638	Mm.20845	ATP-binding cassette, sub-family C (CFTR/MRP), member 5	Abcc5	chr16 A3|16 14.0 cM	ENSMUSG00000022822	27416	NP_038818 /// NP_789809	NM_013790 /// NM_176839	0006810 // transport // inferred from electronic annotation	0005624 // membrane fraction // not recorded /// 0016020 // membrane // inferred from electronic annotation /// 0016021 // integral to membrane // inferred from electronic annotation	0000166 // nucleotide binding // inferred from electronic annotation /// 0005524 // ATP binding // inferred from electronic annotation /// 0016887 // ATPase activity // inferred from electronic annotation /// 0017111 // nucleoside-triphosphatase activity // inferred from electronic annotation /// 0042626 // ATPase activity, coupled to transmembrane movement of substances // inferred from electron…	---	---	NP_038818.2 // span:179-201,216-238,293-315,320-342,396-418,423-445,856-878,913-935,992-1009,1013-1035,1096-1118 // numtm:11 /// BAA76609.1 // span:179-201,221-243,293-315,320-342,396-418,423-445,856-878,913-935,992-1009,1013-1035,1124-1146 // numtm:11 /// ENSMUSP00000078158 // span:179-201,216-238,293-315,320-342,396-418,423-445,856-878,913-935,992-1009,1013-1035,1096-1118 // numtm:11 /// AAH906…	AB019003(11),BC090629(11),ENSMUST00000079158(11),NM_013790(11)
1416625_at	1.71864	0.00262907	Mm.38888	serine (or cysteine) peptidase inhibitor, clade G, member 1	Serping1	chr2 D	ENSMUSG00000023224	12258	NP_033906	NM_009776	0001869 // negative regulation of complement activation, lectin pathway // inferred from sequence or structural similarity /// 0006955 // immune response // inferred from electronic annotation /// 0006958 // complement activation, classical pathway // inferred from electronic annotation /// 0007596 // blood coagulation // inferred from electronic annotation /// 0045087 // innate immune response /…	0005576 // extracellular region // inferred from electronic annotation /// 0005615 // extracellular space // inferred from direct assay	0001848 // complement binding // inferred from physical interaction /// 0004866 // endopeptidase inhibitor activity // inferred from electronic annotation /// 0004867 // serine-type endopeptidase inhibitor activity // inferred from direct assay /// 0004867 // serine-type endopeptidase inhibitor activity // inferred from electronic annotation /// 0004867 // serine-type endopeptidase inhibitor acti…	---	---	---	AF010254(11),BC002026(11),ENSMUST00000023994(11),ENSMUST00000111642(11),NM_009776(11)
1416101_a_at	1.71779	8.53407e-05	Mm.193539	histone cluster 1, H1c	Hist1h1c	chr13 A2-A3	ENSMUSG00000036181	50708	NP_056601	NM_015786	0006334 // nucleosome assembly // inferred from electronic annotation /// 0016584 // nucleosome positioning // inferred from mutant phenotype	0000786 // nucleosome // inferred from electronic annotation /// 0005634 // nucleus // inferred from electronic annotation /// 0005694 // chromosome // inferred from electronic annotation	0003677 // DNA binding // inferred from direct assay /// 0003677 // DNA binding // inferred from electronic annotation /// 0005515 // protein binding // inferred from physical interaction	---	---	---	AK216922(9),BC089604(11),ENSMUST00000040914(11),NM_015786(11)
1425673_at	1.7177	0.0299227	Mm.450045	LIM domain containing preferred translocation partner in lipoma	Lpp	chr16 B1	---	210126	NP_001139424 /// NP_001139426 /// NP_848780	NM_001145952 /// NM_001145954 /// NM_178665	0007155 // cell adhesion // inferred from electronic annotation	0005634 // nucleus // inferred from electronic annotation /// 0005737 // cytoplasm // inferred from electronic annotation /// 0030054 // cell junction // inferred from electronic annotation	0005515 // protein binding // inferred from electronic annotation /// 0008270 // zinc ion binding // inferred from electronic annotation /// 0046872 // metal ion binding // inferred from electronic annotation	---	---	---	AK045341(10),BC005613(11)
1423071_x_at	1.71598	0.0286087	---	RIKEN cDNA 6720475J19 gene	6720475J19Rik	chr19 A	---	68157	XP_001474946 /// XP_001481346	XM_001474896 /// XM_001481296	---	---	---	---	---	---	AK020160,AK013431
1460682_s_at	1.71172	0.00750108	Mm.439731	carcinoembryonic antigen-related cell adhesion molecule 1 /// carcinoembryonic antigen-related cell adhesion molecule 2	Ceacam1 /// Ceacam2	chr7 A3|7 5.5 cM	ENSMUSG00000054385 /// ENSMUSG00000074272	26365 /// 26367	NP_001034274 /// NP_001034275 /// NP_001034276 /// NP_001106839 /// NP_001106840 /// NP_031569 /// NP_036056	NM_001039185 /// NM_001039186 /// NM_001039187 /// NM_001113368 /// NM_001113369 /// NM_007543 /// NM_011926	0043406 // positive regulation of MAP kinase activity // not recorded /// 0044419 // interspecies interaction between organisms // inferred from electronic annotation	0005886 // plasma membrane // inferred from electronic annotation /// 0009986 // cell surface // inferred from direct assay /// 0016020 // membrane // inferred from electronic annotation /// 0016021 // integral to membrane // not recorded /// 0016021 // integral to membrane // inferred from electronic annotation	0004872 // receptor activity // inferred from electronic annotation	---	---	NP_001106839.1 // span:422-444 // numtm:1 /// NP_001106840.1 // span:242-264 // numtm:1 /// NP_031569.1 // span:244-266 // numtm:1 /// NP_001034274.1 // span:426-448 // numtm:1 /// NP_001034275.1 // span:426-448 // numtm:1 /// NP_036056.2 // span:246-268 // numtm:1 /// NP_001034276.1 // span:246-268 // numtm:1 /// ENSMUSP00000096263 // span:426-448 // numtm:1 /// ENSMUSP00000096265 // span:246-26…	NM_001113368(11),NM_001113369(11),NM_007543(11),NM_001039185(11),NM_001039186(11),NM_011926(11),NM_001039187(11),ENSMUST00000098666(11),ENSMUST00000098672(11),ENSMUST00000098668(11),ENSMUST00000098669(11),ENSMUST00000064862(11),ENSMUST00000066503(11),ENSMUST00000044547(11),BC024320(11)
1435533_s_at	1.70802	0.0179843	Mm.277939	similar to mKIAA1238 protein /// ribosomal modification protein rimK-like family member B	LOC100048362 /// Rimklb	chr6 F2	ENSMUSG00000040649	100048362 /// 108653	NP_081940 /// XP_001480139	NM_027664 /// XM_001480089	0006464 // protein modification process // inferred from electronic annotation	---	0000166 // nucleotide binding // inferred from electronic annotation /// 0003824 // catalytic activity // inferred from electronic annotation /// 0005524 // ATP binding // inferred from electronic annotation /// 0030145 // manganese ion binding // inferred from electronic annotation /// 0046872 // metal ion binding // inferred from electronic annotation	---	IPR003806 // Protein of unknown function DUF201 // 0.0030 /// IPR003806 // Protein of unknown function DUF201 // 0.0030 /// IPR003806 // Protein of unknown function DUF201 // 0.0030 /// IPR003806 // Protein of unknown function DUF201 // 0.0030	---	AK039398(11),XM_001480089(11),NM_027664(11),ENSMUST00000068242(11),AK173135(11),BC052078(11)
1456258_at	1.70573	0.00321844	Mm.245394	empty spiracles homolog 2 (Drosophila)	Emx2	chr19 D3|19 53.5 cM	ENSMUSG00000043969	13797	NP_034262	NM_010132	0006355 // regulation of transcription, DNA-dependent // inferred from electronic annotation /// 0007275 // multicellular organismal development // inferred from electronic annotation /// 0007420 // brain development // inferred from mutant phenotype /// 0009952 // anterior/posterior pattern formation // inferred from genetic interaction /// 0009952 // anterior/posterior pattern formation // infe…	0005634 // nucleus // inferred from electronic annotation	0003677 // DNA binding // inferred from electronic annotation /// 0003700 // transcription factor activity // inferred from electronic annotation /// 0005515 // protein binding // inferred from electronic annotation /// 0030528 // transcription regulator activity // inferred from electronic annotation /// 0043565 // sequence-specific DNA binding // inferred from electronic annotation	---	---	---	AY117415(11),ENSMUST00000062216(11),NM_010132(11)
1430927_at	1.70128	0.00547393	Mm.158821	carcinoembryonic antigen-related cell adhesion molecule 18	Ceacam18	chr7 B4	ENSMUSG00000030472	72431	NP_082512	NM_028236	---	0016020 // membrane // inferred from electronic annotation /// 0016021 // integral to membrane // inferred from electronic annotation	---	---	IPR013106 // Immunoglobulin V-set // 0.0024	NP_082512.1 // span:334-356 // numtm:1 /// ENSMUSP00000032663 // span:334-356 // numtm:1 /// AAH42780.1 // span:334-356 // numtm:1	BC042780(11),ENSMUST00000032663(11),NM_028236(11)
1460574_at	1.7003	0.00788637	Mm.316210	FAT tumor suppressor homolog 4 (Drosophila)	Fat4	chr3 B	ENSMUSG00000046743	329628	NP_899044	NM_183221	0007155 // cell adhesion // inferred from electronic annotation /// 0007156 // homophilic cell adhesion // inferred from electronic annotation	0016020 // membrane // inferred from electronic annotation /// 0016021 // integral to membrane // inferred from electronic annotation	0005509 // calcium ion binding // inferred from electronic annotation /// 0005515 // protein binding // inferred from electronic annotation	---	---	---	DQ286572(11),ENSMUST00000061260(11),NM_183221(11)
1452318_a_at	1.69782	0.00886365	Mm.372314	heat shock protein 1B	Hspa1b	chr17 B1|17 18.9 cM	---	15511	NP_034608	NM_010478	0000723 // telomere maintenance // inferred from mutant phenotype /// 0006281 // DNA repair // inferred from mutant phenotype /// 0006916 // anti-apoptosis // inferred from direct assay /// 0006950 // response to stress // inferred from electronic annotation /// 0009408 // response to heat // inferred from direct assay /// 0009408 // response to heat // inferred from mutant phenotype /// 0043154 …	0005622 // intracellular // inferred from direct assay /// 0005739 // mitochondrion // inferred from direct assay /// 0005739 // mitochondrion // inferred from sequence or structural similarity /// 0005759 // mitochondrial matrix // not recorded	0000166 // nucleotide binding // inferred from electronic annotation /// 0005515 // protein binding // inferred from physical interaction /// 0005524 // ATP binding // inferred from electronic annotation	---	---	---	NM_010478(11)
1451533_at	1.69662	0.00175227	Mm.186678	cDNA sequence BC022687	BC022687	chr12 F1|12 10.93 cM	ENSMUSG00000037594	217887	NP_663425	NM_145450	---	---	---	---	---	---	BC022687(11),ENSMUST00000037014(11),NM_145450(11)
1437660_at	1.69511	0.00309527	Mm.32842	natural killer tumor recognition sequence	Nktr	chr9 F4|9 71.0 cM	---	18087	NP_035048	NM_010918	0006457 // protein folding // inferred from electronic annotation	---	0003755 // peptidyl-prolyl cis-trans isomerase activity // inferred from electronic annotation /// 0016853 // isomerase activity // inferred from electronic annotation /// 0042277 // peptide binding // inferred from electronic annotation	---	---	---	AK052484(11)
1441779_at	1.6951	0.0239001	---	RIKEN cDNA 9530006C21 gene	9530006C21Rik	---	---	77393	---	---	---	---	---	---	---	---	AK020546(11)
1442959_at	1.695	0.00742844	Mm.476864	baculoviral IAP repeat-containing 6	Birc6	---	ENSMUSG00000024073	12211	NP_031592	NM_007566	0006916 // anti-apoptosis // inferred from mutant phenotype /// 0008284 // positive regulation of cell proliferation // inferred from mutant phenotype /// 0016567 // protein ubiquitination // inferred by curator /// 0043687 // post-translational protein modification // inferred from electronic annotation /// 0051246 // regulation of protein metabolic process // inferred from electronic annotation	0005622 // intracellular // inferred from electronic annotation /// 0005624 // membrane fraction // inferred from direct assay	0004842 // ubiquitin-protein ligase activity // inferred from direct assay /// 0005515 // protein binding // inferred from physical interaction /// 0005515 // protein binding // inferred from electronic annotation /// 0019787 // small conjugating protein ligase activity // inferred from electronic annotation	---	---	---	AK173143,ENSMUST00000024879,NM_007566
1424612_at	1.6942	0.00381142	Mm.258402	NIPA-like domain containing 2	Nipal2	chr15 B3.1	ENSMUSG00000038879	223473	NP_663444	NM_145469	---	0016020 // membrane // inferred from electronic annotation /// 0016021 // integral to membrane // inferred from electronic annotation	---	---	IPR000620 // Protein of unknown function DUF6, transmembrane // 5.4E-5 /// IPR000620 // Protein of unknown function DUF6, transmembrane // 8.7E-5	NP_663444.2 // span:45-67,87-109,113-135,144-163,178-200,207-229,244-266,279-298,303-325 // numtm:9 /// ENSMUSP00000038922 // span:45-67,87-109,113-135,144-163,178-200,207-229,244-266,279-298,303-325 // numtm:9 /// AAH16107.1 // span:45-67,87-109,113-135,144-163,178-200,207-229,244-266,279-298,303-325 // numtm:9 /// AAH30399.1 // span:45-67,87-109,113-135,144-163,178-200,207-229,244-266,279-298,3…	BC016107(11),BC030399(11),BC058207(11),ENSMUST00000040791(11),NM_145469(11)
1415897_a_at	1.6917	0.0277834	Mm.14796	microsomal glutathione S-transferase 1	Mgst1	chr6 G1	ENSMUSG00000008540	56615	NP_064330	NM_019946	0006749 // glutathione metabolic process // inferred from direct assay	0005739 // mitochondrion // inferred from direct assay /// 0005739 // mitochondrion // inferred from electronic annotation /// 0005741 // mitochondrial outer membrane // inferred from electronic annotation /// 0005743 // mitochondrial inner membrane // inferred from direct assay /// 0005783 // endoplasmic reticulum // inferred from electronic annotation /// 0005792 // microsome // inferred from d…	0004364 // glutathione transferase activity // inferred from direct assay /// 0004364 // glutathione transferase activity // inferred from electronic annotation /// 0016740 // transferase activity // inferred from electronic annotation	---	---	NP_064330.2 // span:12-34,131-149 // numtm:2 /// ENSMUSP00000112646 // span:12-34 // numtm:1 /// ENSMUSP00000008684 // span:12-34,131-149 // numtm:2 /// AAH09155.1 // span:12-34,131-149 // numtm:2	BC009155(11),ENSMUST00000008684(10),ENSMUST00000118091(10),ENSMUST00000120939(9),NM_019946(11)
1460000_at	1.68981	0.00456696	Mm.474484	shisa homolog 3 (Xenopus laevis)	Shisa3	chr5 C3.1	---	330096	NP_001028587	NM_001033415	0007275 // multicellular organismal development // inferred from electronic annotation	0005783 // endoplasmic reticulum // inferred from electronic annotation /// 0005789 // endoplasmic reticulum membrane // inferred from electronic annotation /// 0016020 // membrane // inferred from electronic annotation /// 0016021 // integral to membrane // inferred from electronic annotation	---	---	---	BAC36585.1 // span:20-42 // numtm:1	AK077061(9)
1417936_at	1.68694	0.0317434	Mm.416125	chemokine (C-C motif) ligand 9	Ccl9	chr11 C|11 47.4 cM	---	20308	NP_035468	NM_011338	0006935 // chemotaxis // inferred from electronic annotation /// 0006955 // immune response // inferred from electronic annotation	0005576 // extracellular region // inferred from electronic annotation /// 0005615 // extracellular space // inferred from electronic annotation	0005125 // cytokine activity // inferred from electronic annotation /// 0008009 // chemokine activity // inferred from electronic annotation	---	---	---	NM_011338(9),U49513(9)
1446508_at	1.68655	0.0235105	Mm.209583	---	---	---	---	---	---	---	---	---	---	---	---	---	AK031532(10)
1448550_at	1.68152	0.0118005	Mm.218846	lipopolysaccharide binding protein	Lbp	chr2 H1|2 83.0 cM	ENSMUSG00000016024	16803	NP_032515	NM_008489	0002281 // macrophage activation during immune response // inferred from direct assay /// 0006810 // transport // inferred from electronic annotation /// 0006869 // lipid transport // inferred from electronic annotation /// 0006953 // acute-phase response // inferred from mutant phenotype /// 0008228 // opsonization // inferred by curator /// 0015920 // lipopolysaccharide transport // inferred fr…	0005576 // extracellular region // inferred from electronic annotation /// 0005615 // extracellular space // inferred from direct assay /// 0005634 // nucleus // inferred from electronic annotation	0001530 // lipopolysaccharide binding // inferred from direct assay /// 0005102 // receptor binding // inferred from direct assay /// 0008289 // lipid binding // inferred from electronic annotation /// 0051637 // Gram-positive bacterial cell surface binding // inferred from direct assay /// 0051637 // Gram-positive bacterial cell surface binding // inferred from electronic annotation	---	---	---	BC004795(9),ENSMUST00000016168(11),NM_008489(11)
1439090_at	1.67783	0.01099	Mm.257819	TBC1 domain family, member 23	Tbc1d23	chr16 C1.1	---	67581	NP_080530	NM_026254	0032313 // regulation of Rab GTPase activity // inferred from electronic annotation	0005622 // intracellular // inferred from electronic annotation	0005097 // Rab GTPase activator activity // inferred from electronic annotation	---	---	---	AK028852(11),AK050825(9)
1439699_at	1.6759	0.0464586	Mm.437367	---	---	---	---	---	---	---	---	---	---	---	---	---	AK086389(10)
1428850_x_at	1.67459	0.00228258	Mm.423040	CD99 antigen	Cd99	---	---	673094	NP_079860 /// XP_001004429	NM_025584 /// XM_001004429	---	0016020 // membrane // inferred from electronic annotation /// 0016021 // integral to membrane // inferred from electronic annotation	---	---	---	NP_079860.2 // span:5-27,138-160 // numtm:2 /// BAD12394.1 // span:5-27,138-160 // numtm:2 /// AAP91687.1 // span:5-27,137-159 // numtm:2 /// AAH19482.1 // span:5-27,138-160 // numtm:2	AB122023(11),AY262355(11),BC019482(11),NM_025584(11)
1428083_at	1.67281	0.00408513	Mm.281895	RIKEN cDNA 2310043N10 gene	2310043N10Rik	chr19 A	---	66961	---	NR_003513 /// XR_035481 /// XR_035482	0043954 // cellular component maintenance // inferred from direct assay /// 0043954 // cellular component maintenance // inferred from mutant phenotype	0042382 // paraspeckles // inferred from direct assay	0005515 // protein binding // inferred from physical interaction	---	---	---	NR_003513(11)
1417580_s_at	1.67211	0.0135245	Mm.196558	selenium binding protein 1	Selenbp1	chr3 F2.1|3 43.25 cM	ENSMUSG00000068874	20341	NP_033176	NM_009150	0006810 // transport // inferred from electronic annotation /// 0015031 // protein transport // inferred from electronic annotation /// 0050873 // brown fat cell differentiation // inferred from direct assay	0005634 // nucleus // inferred from electronic annotation /// 0005737 // cytoplasm // inferred from electronic annotation /// 0016020 // membrane // inferred from electronic annotation	0008430 // selenium binding // traceable author statement /// 0008430 // selenium binding // inferred from electronic annotation	---	---	---	BC011202(11),NM_009150(11)
1444677_at	1.67001	0.0374168	---	expressed sequence C77673	C77673	---	---	97696	---	---	---	---	---	---	---	---	C77673
1435693_at	1.66493	0.00108435	Mm.133036	mal, T-cell differentiation protein-like	Mall	chr2 F1	ENSMUSG00000027377	228576	NP_663507	NM_145532	---	0000139 // Golgi membrane // inferred from electronic annotation /// 0000139 // Golgi membrane // inferred from sequence or structural similarity /// 0005886 // plasma membrane // inferred from electronic annotation /// 0005886 // plasma membrane // inferred from sequence or structural similarity /// 0016020 // membrane // inferred from electronic annotation /// 0016021 // integral to membrane //…	0005515 // protein binding // inferred from electronic annotation /// 0005515 // protein binding // inferred from sequence or structural similarity	---	---	NP_663507.1 // span:24-46,59-81,96-118,131-153 // numtm:4 /// ENSMUSP00000028856 // span:24-46,59-81,96-118,131-153 // numtm:4	ENSMUST00000028856(11),NM_145532(11)
1435264_at	1.66453	0.00962646	Mm.23462	elastin microfibril interfacer 2	Emilin2	chr17 E1.3	ENSMUSG00000024053	246707	NP_660140	NM_145158	0007155 // cell adhesion // inferred from electronic annotation	0005576 // extracellular region // inferred from electronic annotation /// 0005578 // proteinaceous extracellular matrix // inferred from electronic annotation	0005515 // protein binding // inferred from electronic annotation	---	---	---	AF468645(11),AK171303(11),BC053753(11),ENSMUST00000024849(11),NM_145158(11)
1451240_a_at	1.66387	0.0140952	Mm.261984	glyoxalase 1	Glo1	chr17 A3.3|17 16.0 cM	ENSMUSG00000024026	109801	NP_001107032 /// NP_079650	NM_001113560 /// NM_025374	0006916 // anti-apoptosis // inferred from electronic annotation /// 0006916 // anti-apoptosis // inferred from sequence or structural similarity	---	0004462 // lactoylglutathione lyase activity // inferred from direct assay /// 0004462 // lactoylglutathione lyase activity // inferred from electronic annotation /// 0004462 // lactoylglutathione lyase activity // inferred from sequence or structural similarity /// 0008270 // zinc ion binding // inferred from electronic annotation /// 0016829 // lyase activity // inferred from electronic annotat…	---	---	---	AK037686(11),BC024663(10),ENSMUST00000024823(11),NM_001113560(11),NM_025374(11)
1451755_a_at	1.65996	0.00725174	Mm.3333	apolipoprotein B mRNA editing enzyme, catalytic polypeptide 1	Apobec1	chr6 F1|6 54.5 cM	ENSMUSG00000040613	11810	NP_001127863 /// NP_112436	NM_001134391 /// NM_031159	0006397 // mRNA processing // inferred from electronic annotation /// 0010332 // response to gamma radiation // inferred from mutant phenotype /// 0016554 // cytidine to uridine editing // inferred from mutant phenotype /// 0016556 // mRNA modification // inferred from mutant phenotype /// 0042127 // regulation of cell proliferation // inferred from genetic interaction /// 0042157 // lipoprotein …	---	0003824 // catalytic activity // inferred from electronic annotation /// 0004126 // cytidine deaminase activity // not recorded /// 0005515 // protein binding // inferred from electronic annotation /// 0008270 // zinc ion binding // inferred from electronic annotation /// 0016787 // hydrolase activity // inferred from electronic annotation /// 0016814 // hydrolase activity, acting on carbon-nitro…	---	---	---	BC003792(10),ENSMUST00000112585(11),ENSMUST00000112586(11),ENSMUST00000112587(11),NM_001134391(11),NM_031159(11),U22262(11),U22263(11),U22264(11)
1438056_x_at	1.65909	0.0102699	Mm.20845	ATP-binding cassette, sub-family C (CFTR/MRP), member 5	Abcc5	chr16 A3|16 14.0 cM	ENSMUSG00000022822	27416	NP_038818 /// NP_789809	NM_013790 /// NM_176839	0006810 // transport // inferred from electronic annotation	0005624 // membrane fraction // not recorded /// 0016020 // membrane // inferred from electronic annotation /// 0016021 // integral to membrane // inferred from electronic annotation	0000166 // nucleotide binding // inferred from electronic annotation /// 0005524 // ATP binding // inferred from electronic annotation /// 0016887 // ATPase activity // inferred from electronic annotation /// 0017111 // nucleoside-triphosphatase activity // inferred from electronic annotation /// 0042626 // ATPase activity, coupled to transmembrane movement of substances // inferred from electron…	---	---	NP_038818.2 // span:179-201,216-238,293-315,320-342,396-418,423-445,856-878,913-935,992-1009,1013-1035,1096-1118 // numtm:11 /// ENSMUSP00000078158 // span:179-201,216-238,293-315,320-342,396-418,423-445,856-878,913-935,992-1009,1013-1035,1096-1118 // numtm:11 /// AAH90629.1 // span:179-201,216-238,293-315,320-342,396-418,423-445,856-878,913-935,992-1009,1013-1035,1096-1118 // numtm:11	BC090629(11),ENSMUST00000079158(11),NM_013790(11)
1446591_at	1.65843	0.0451444	Mm.188108	gene model 1574, (NCBI) /// similar to Gene model 1574, (NCBI)	Gm1574 /// LOC100045399	chr13 A5	ENSMUSG00000063529	100045399 /// 380842	NP_001005422 /// XP_001474255	NM_001005422 /// XM_001474205	---	---	---	---	---	---	XM_001474205(11),ENSMUST00000076622(11),BC064117(11)
1418250_at	1.65832	0.0139773	Mm.266840	ADP-ribosylation factor-like 4D	Arl4d	chr11 D	ENSMUSG00000034936	80981	NP_079680 /// XP_001471822	NM_025404 /// XM_001471772	0007264 // small GTPase mediated signal transduction // inferred from electronic annotation	0005622 // intracellular // inferred from electronic annotation /// 0005634 // nucleus // inferred from direct assay /// 0005634 // nucleus // inferred from electronic annotation	0000166 // nucleotide binding // inferred from electronic annotation /// 0005525 // GTP binding // inferred from electronic annotation	---	IPR013753 // Ras // 1.1E-7	---	BC016113(11),NM_025404(11)
1453345_at	1.65826	0.00925701	Mm.38884	NIPA-like domain containing 1	Nipal1	chr5 C3.2	ENSMUSG00000067219	70701	NP_001074674	NM_001081205	---	---	---	---	IPR000620 // Protein of unknown function DUF6, transmembrane // 3.2E-8 /// IPR000620 // Protein of unknown function DUF6, transmembrane // 7.4E-8	NP_001074674.1 // span:66-88,132-154,166-188,208-227,239-261,276-298,305-327,337-354 // numtm:8 /// GENSCAN00000013199 // span:56-78,111-133,180-199,203-225,246-265,275-297,309-328 // numtm:7 /// ENSMUSP00000084462 // span:66-88,132-154,166-188,208-227,239-261,276-298,305-327,337-354 // numtm:8	ENSMUST00000087212(11),NM_001081205(11)
1417063_at	1.65716	0.00467147	Mm.2570	complement component 1, q subcomponent, beta polypeptide	C1qb	chr4 D3|4 66.1 cM	ENSMUSG00000036905	12260	NP_033907	NM_009777	0006955 // immune response // inferred from electronic annotation /// 0006958 // complement activation, classical pathway // inferred from electronic annotation /// 0045087 // innate immune response // inferred from electronic annotation	0005576 // extracellular region // inferred from electronic annotation	0042803 // protein homodimerization activity // inferred from direct assay	Complement_Activation_Classical // GenMAPP	---	---	BC067001(11),ENSMUST00000046384(11),M22531(11),M36293(11),NM_009777(11)
1456413_at	1.65677	0.00746187	Mm.129840	phosphodiesterase 4D interacting protein (myomegalin)	Pde4dip	chr3 F2.2|3 51.5 cM	---	83679	NP_001034465 /// NP_001103633 /// NP_796119 /// NP_835181	NM_001039376 /// NM_001110163 /// NM_177145 /// NM_178080	---	0005634 // nucleus // inferred from electronic annotation /// 0005737 // cytoplasm // inferred from electronic annotation /// 0005794 // Golgi apparatus // inferred from electronic annotation /// 0005813 // centrosome // inferred from electronic annotation	0005515 // protein binding // inferred from physical interaction	---	---	---	AK042081(11)
1426622_a_at	1.65621	0.00322061	Mm.293870	glutaminyl-peptide cyclotransferase (glutaminyl cyclase)	Qpct	chr17 E3	ENSMUSG00000024084	70536	NP_081731	NM_027455	0006508 // proteolysis // inferred from electronic annotation	---	0008233 // peptidase activity // inferred from electronic annotation /// 0008270 // zinc ion binding // inferred from electronic annotation /// 0008415 // acyltransferase activity // inferred from electronic annotation /// 0016603 // glutaminyl-peptide cyclotransferase activity // inferred from electronic annotation /// 0016740 // transferase activity // inferred from electronic annotation /// 00…	---	---	ENSMUSP00000108069 // span:15-37 // numtm:1 /// AAH20023.1 // span:15-37 // numtm:1	BC020023(11),BC151027(11),BC151029(11),ENSMUST00000040789(11),ENSMUST00000112450(11),NM_027455(11)
1435229_at	1.65387	0.0207206	Mm.138434	GRAM domain containing 1B	Gramd1b	chr9 B	ENSMUSG00000040111	235283	NP_766356	NM_172768	---	0016020 // membrane // inferred from electronic annotation /// 0016021 // integral to membrane // inferred from electronic annotation	---	---	---	ENSMUSP00000112564 // span:620-642 // numtm:1 /// ENSMUSP00000112489 // span:654-676 // numtm:1 /// BAC65747.1 // span:639-661 // numtm:1 /// AAH70451.1 // span:620-642 // numtm:1	AK028277(11),AK122465(11),BC070451(11),ENSMUST00000119373(11),ENSMUST00000121357(11)
1430362_at	1.6535	0.0123841	---	RIKEN cDNA 5730409N24 gene	5730409N24Rik	---	---	70485	---	---	---	---	---	---	---	---	AK017539(11)
1427201_at	1.65343	0.0270891	Mm.220895	musculoskeletal, embryonic nuclear protein 1	Mustn1	chr14 B	---	66175	NP_852055	NM_181390	---	0005634 // nucleus // not recorded /// 0005634 // nucleus // inferred from electronic annotation	---	---	---	---	AJ277212(11),NM_181390(11)
1429981_a_at	1.65085	0.0108626	Mm.277939	similar to mKIAA1238 protein /// ribosomal modification protein rimK-like family member B	LOC100048362 /// Rimklb	chr6 F2	ENSMUSG00000040649	100048362 /// 108653	NP_081940 /// XP_001480139	NM_027664 /// XM_001480089	0006464 // protein modification process // inferred from electronic annotation	---	0000166 // nucleotide binding // inferred from electronic annotation /// 0003824 // catalytic activity // inferred from electronic annotation /// 0005524 // ATP binding // inferred from electronic annotation /// 0030145 // manganese ion binding // inferred from electronic annotation /// 0046872 // metal ion binding // inferred from electronic annotation	---	IPR003806 // Protein of unknown function DUF201 // 0.0030 /// IPR003806 // Protein of unknown function DUF201 // 0.0030 /// IPR003806 // Protein of unknown function DUF201 // 0.0030 /// IPR003806 // Protein of unknown function DUF201 // 0.0030 /// IPR013651 // RimK-like ATP-grasp // 2.9E-12	---	AK016936(11),AK039398(11),XM_001480089(11),NM_027664(11),GENSCAN00000027156(11),ENSMUST00000079990(11),ENSMUST00000068242(11),AK173135(11),BC052078(11)
1451593_at	1.65019	0.00292835	Mm.439675	MRNA similar to histocompatibility 2, D region locus 1 (cDNA clone MGC:25703 IMAGE:3675316)	H2-K1	chr17 B1|17 18.44 cM	---	14972	NP_001001892	NM_001001892	0001916 // positive regulation of T cell mediated cytotoxicity // inferred from direct assay /// 0002474 // antigen processing and presentation of peptide antigen via MHC class I // inferred from electronic annotation /// 0006952 // defense response // traceable author statement /// 0006955 // immune response // inferred from electronic annotation /// 0019882 // antigen processing and presentatio…	0005886 // plasma membrane // inferred from electronic annotation /// 0005886 // plasma membrane // inferred from direct assay /// 0009897 // external side of plasma membrane // inferred from direct assay /// 0016020 // membrane // inferred from electronic annotation /// 0016021 // integral to membrane // inferred from electronic annotation /// 0042612 // MHC class I protein complex // inferred f…	0005515 // protein binding // inferred from physical interaction /// 0042605 // peptide antigen binding // inferred from direct assay	---	---	AAH18402.1 // span:306-328 // numtm:1	BC011190(10)
1453840_at	1.64973	0.0427588	Mm.371570	poly(A) binding protein, cytoplasmic 1	Pabpc1	chr15 C	ENSMUSG00000022283	18458	NP_032800	NM_008774	0006397 // mRNA processing // inferred from electronic annotation /// 0008380 // RNA splicing // inferred from electronic annotation	0005634 // nucleus // inferred from electronic annotation /// 0005681 // spliceosome // inferred from electronic annotation /// 0005737 // cytoplasm // inferred from electronic annotation	0000166 // nucleotide binding // inferred from electronic annotation /// 0003676 // nucleic acid binding // inferred from electronic annotation /// 0003723 // RNA binding // inferred from electronic annotation /// 0008143 // poly(A) binding // not recorded /// 0008143 // poly(A) binding // inferred from sequence or structural similarity	mRNA_processing_binding_Reactome // GenMAPP /// Translation_Factors // GenMAPP	---	---	BC003870,BC003928,BC011207,BC023145,BC046233,ENSMUST00000001809,NM_008774
1448251_at	1.64962	0.00354708	Mm.280560	RIKEN cDNA 9030425E11 gene	9030425E11Rik	chr9 A5.1	ENSMUSG00000032024	71566	NP_598494	NM_133733	---	0005634 // nucleus // inferred from electronic annotation /// 0005737 // cytoplasm // inferred from electronic annotation /// 0005886 // plasma membrane // inferred from electronic annotation /// 0005923 // tight junction // inferred from electronic annotation /// 0016020 // membrane // inferred from electronic annotation /// 0016021 // integral to membrane // inferred from electronic annotation …	---	---	---	ENSMUSP00000034522 // span:233-255 // numtm:1	AK034568(11),ENSMUST00000034522(11)
1419401_at	1.64928	0.0310674	Mm.253061	ankyrin repeat and SOCS box-containing 13	Asb13	chr13 A1	ENSMUSG00000033781	142688	NP_543133 /// NP_840068	NM_080857 /// NM_178283	0007242 // intracellular signaling cascade // inferred from electronic annotation /// 0019941 // modification-dependent protein catabolic process // inferred from electronic annotation	---	0005515 // protein binding // inferred from electronic annotation	---	---	---	BC018240(11),ENSMUST00000042288(11),NM_080857(11),NM_178283(11)
1416165_at	1.64921	0.000111018	Mm.29274	RAB31, member RAS oncogene family	Rab31	chr17 E1.1	ENSMUSG00000056515	106572	NP_598446	NM_133685	0007264 // small GTPase mediated signal transduction // inferred from electronic annotation /// 0015031 // protein transport // inferred from electronic annotation	0005886 // plasma membrane // inferred from electronic annotation /// 0016020 // membrane // inferred from electronic annotation	0000166 // nucleotide binding // inferred from electronic annotation /// 0005525 // GTP binding // inferred from electronic annotation	---	---	---	BC004852(11),BC013063(11),ENSMUST00000070673(11),NM_133685(11)
1434129_s_at	1.6489	0.00878743	Mm.316553	lipoma HMGIC fusion partner-like 2	Lhfpl2	chr13 D1	ENSMUSG00000045312	218454	NP_766177	NM_172589	---	0016020 // membrane // inferred from electronic annotation /// 0016021 // integral to membrane // inferred from electronic annotation	---	---	---	NP_766177.1 // span:13-35,92-114,127-149,175-197 // numtm:4 /// ENSMUSP00000062239 // span:13-35,92-114,127-149,175-197 // numtm:4 /// ENSMUSP00000113468 // span:13-35,92-114,127-149,175-197 // numtm:4 /// AAH40389.1 // span:13-35,92-114,127-149,175-197 // numtm:4	BC040389(11),NM_172589(11)
1417381_at	1.64592	0.034087	Mm.439957	complement component 1, q subcomponent, alpha polypeptide	C1qa	chr4 D3|4 66.1 cM	ENSMUSG00000036887	12259	NP_031598	NM_007572	0006955 // immune response // inferred from electronic annotation /// 0006958 // complement activation, classical pathway // inferred from mutant phenotype /// 0006958 // complement activation, classical pathway // inferred from electronic annotation /// 0045087 // innate immune response // inferred from electronic annotation	0005576 // extracellular region // inferred from electronic annotation	---	Complement_Activation_Classical // GenMAPP	---	---	BC002086(11),ENSMUST00000046285(11),NM_007572(11)
1440041_at	1.64472	0.0150638	---	---	---	---	---	---	---	---	---	---	---	---	---	---	AV363424
1442535_at	1.64468	0.0159926	Mm.450933	---	---	---	---	---	---	---	---	---	---	---	---	---	AK142997(11)
1440091_at	1.64341	0.00334203	Mm.247566	Meis homeobox 2	Meis2	chr2 E4-E5|2 64.0 cM	---	17536	NP_001129544 /// NP_001153039 /// NP_001153040 /// NP_001153041 /// NP_001153042 /// NP_034955	NM_001136072 /// NM_001159567 /// NM_001159568 /// NM_001159569 /// NM_001159570 /// NM_010825	0001654 // eye development // inferred from genetic interaction /// 0006355 // regulation of transcription, DNA-dependent // inferred from electronic annotation /// 0045449 // regulation of transcription // inferred from electronic annotation /// 0045944 // positive regulation of transcription from RNA polymerase II promoter // inferred from genetic interaction	0005634 // nucleus // inferred from direct assay /// 0005634 // nucleus // inferred from electronic annotation	0003677 // DNA binding // inferred from direct assay /// 0003677 // DNA binding // inferred from electronic annotation /// 0003700 // transcription factor activity // inferred from direct assay /// 0003700 // transcription factor activity // inferred from electronic annotation /// 0030528 // transcription regulator activity // inferred from electronic annotation /// 0043565 // sequence-specific D…	---	---	---	AK040611(10)
1436740_at	1.64279	0.0114173	Mm.359054	RIKEN cDNA 6820431F20 gene	6820431F20Rik	chr8 A1.3	---	381598	XP_001481354	XM_001481304	0001701 // in utero embryonic development // inferred from mutant phenotype /// 0007156 // homophilic cell adhesion // inferred from electronic annotation /// 0010761 // fibroblast migration // inferred from mutant phenotype /// 0048008 // platelet-derived growth factor receptor signaling pathway // inferred from mutant phenotype /// 0048701 // embryonic cranial skeleton morphogenesis // inferred…	0016020 // membrane // inferred from electronic annotation	0005509 // calcium ion binding // inferred from electronic annotation	---	---	---	BC064022(11)
1450779_at	1.64265	0.0390622	Mm.3644	fatty acid binding protein 7, brain	Fabp7	chr10 B4	ENSMUSG00000019874	12140	NP_067247	NM_021272	0001964 // startle response // inferred from mutant phenotype /// 0006810 // transport // inferred from electronic annotation /// 0021846 // cell proliferation in forebrain // inferred from mutant phenotype /// 0022008 // neurogenesis // inferred from mutant phenotype /// 0060134 // prepulse inhibition // inferred from mutant phenotype	0005737 // cytoplasm // inferred from electronic annotation /// 0042995 // cell projection // inferred from direct assay /// 0043025 // cell soma // inferred from direct assay	0005215 // transporter activity // inferred from electronic annotation /// 0005488 // binding // inferred from electronic annotation /// 0008289 // lipid binding // inferred from electronic annotation	---	---	---	BC055280(11),BC057090(11),ENSMUST00000020024(11),NM_021272(11)
1419754_at	1.64216	0.000291091	Mm.3645	myosin VA	Myo5a	chr9 D|9 42.0 cM	ENSMUSG00000034593	17918	NP_034994	NM_010864	0006582 // melanin metabolic process // inferred from mutant phenotype /// 0006887 // exocytosis // inferred from mutant phenotype /// 0007268 // synaptic transmission // inferred from mutant phenotype /// 0007601 // visual perception // inferred from mutant phenotype /// 0030048 // actin filament-based movement // inferred from direct assay /// 0030050 // vesicle transport along actin filament /…	0001750 // photoreceptor outer segment // inferred from direct assay /// 0005737 // cytoplasm // inferred from direct assay /// 0005794 // Golgi apparatus // inferred from direct assay /// 0005882 // intermediate filament // inferred from direct assay /// 0016459 // myosin complex // inferred from direct assay /// 0016459 // myosin complex // inferred from electronic annotation /// 0030141 // sec…	0000146 // microfilament motor activity // inferred from direct assay /// 0000166 // nucleotide binding // inferred from electronic annotation /// 0003774 // motor activity // inferred from direct assay /// 0003774 // motor activity // inferred from electronic annotation /// 0003779 // actin binding // inferred from direct assay /// 0003779 // actin binding // inferred from physical interaction /…	---	---	---	ENSMUST00000036772(11),ENSMUST00000113484(11),ENSMUST00000113486(11),NM_010864(11)
1431058_at	1.64149	0.0304455	Mm.2152	HIV TAT specific factor 1	Htatsf1	chrX A4	---	72459	NP_082518	NM_028242	0006350 // transcription // inferred from electronic annotation /// 0006355 // regulation of transcription, DNA-dependent // inferred from electronic annotation	0005634 // nucleus // inferred from electronic annotation	0000166 // nucleotide binding // inferred from electronic annotation /// 0003676 // nucleic acid binding // inferred from electronic annotation /// 0003723 // RNA binding // inferred from electronic annotation /// 0005515 // protein binding // inferred from electronic annotation	---	---	---	AK012522(11),AK139853(11)
1440841_at	1.63965	0.0194252	Mm.440693	---	---	---	---	---	---	---	---	---	---	---	---	---	AK083592(11)
1428065_at	1.6381	0.00160608	Mm.148425	solute carrier family 44, member 2	Slc44a2	chr9 A3	ENSMUSG00000057193	68682	NP_690021	NM_152808	0006810 // transport // inferred from electronic annotation	0016020 // membrane // inferred from electronic annotation /// 0016021 // integral to membrane // inferred from electronic annotation	---	---	---	NP_690021.1 // span:34-56,231-253,255-277,314-336,357-379,455-477,498-520,562-584,600-622,637-659 // numtm:10 /// ENSMUSP00000030045 // span:32-54,229-251,253-275,312-334,355-377,453-475,496-518,560-582,598-620,635-657 // numtm:10 /// ENSMUSP00000034697 // span:34-56,231-253,255-277,314-336,357-379,455-477,498-520,562-584,600-622,637-659 // numtm:10 /// AAH31535.1 // span:34-56,231-253,255-277,31…	AK153992(11),BC023763(11),BC031535(9),ENSMUST00000030045(11),ENSMUST00000034697(11),NM_152808(11)
1424220_a_at	1.63651	0.0171396	Mm.443425	porcupine homolog (Drosophila)	Porcn	chrX A1.1|X 2.15 cM	ENSMUSG00000031169	53627	NP_058609 /// NP_076127 /// NP_665914 /// NP_665915	NM_016913 /// NM_023638 /// NM_145907 /// NM_145908	0009100 // glycoprotein metabolic process // inferred from direct assay /// 0016055 // Wnt receptor signaling pathway // inferred from electronic annotation	0005783 // endoplasmic reticulum // inferred from electronic annotation /// 0005789 // endoplasmic reticulum membrane // inferred from electronic annotation /// 0016020 // membrane // inferred from electronic annotation /// 0016021 // integral to membrane // inferred from electronic annotation /// 0030176 // integral to endoplasmic reticulum membrane // inferred from direct assay	0005515 // protein binding // inferred from physical interaction /// 0008415 // acyltransferase activity // inferred from electronic annotation /// 0016740 // transferase activity // inferred from electronic annotation	---	---	NP_058609.1 // span:29-47,67-89,96-115,155-177,197-219,327-349,381-403 // numtm:7 /// NP_665914.1 // span:29-47,67-89,96-115,155-177,197-219,332-354,386-408 // numtm:7 /// NP_076127.1 // span:29-47,67-89,96-115,155-177,197-219,338-360,392-414 // numtm:7 /// NP_665915.1 // span:29-47,67-89,96-115,155-177,197-219,333-355,387-409 // numtm:7 /// BAA89467.1 // span:29-47,67-89,96-115,155-177,197-219,3…	AB036746(11),AB036747(11),AB036748(11),AB036749(11),BC027292(10),BC032284(11),ENSMUST00000077595(11),ENSMUST00000082320(11),ENSMUST00000089402(11),ENSMUST00000089403(11),ENSMUST00000115602(11),NM_016913(11),NM_023638(11),NM_145907(11),NM_145908(11)
1443167_at	1.63572	0.0252192	---	---	---	---	---	---	---	---	---	---	---	---	---	---	AK050851(11)
1439537_at	1.63512	0.0116598	---	---	---	---	---	---	---	---	---	---	---	---	---	---	BG071024
1422437_at	1.63502	0.00170063	Mm.10299	collagen, type V, alpha 2	Col5a2	chr1 C1	ENSMUSG00000026042	12832	NP_031763	NM_007737	0001501 // skeletal system development // inferred from mutant phenotype /// 0030199 // collagen fibril organization // inferred from mutant phenotype /// 0043588 // skin development // inferred from mutant phenotype	0005576 // extracellular region // inferred from electronic annotation /// 0005578 // proteinaceous extracellular matrix // inferred from electronic annotation /// 0005581 // collagen // inferred from direct assay /// 0005581 // collagen // inferred from electronic annotation	0005201 // extracellular matrix structural constituent // inferred from electronic annotation /// 0046332 // SMAD binding // inferred from physical interaction	---	---	---	BC055077(11),ENSMUST00000086430(11),ENSMUST00000114615(11),NM_007737(11)
1428786_at	1.6343	0.0162511	Mm.30805	NCK associated protein 1 like	Nckap1l	chr15 F3	ENSMUSG00000022488	105855	NP_705725	NM_153505	---	---	---	---	---	---	AK077019(11),ENSMUST00000047405(11),NM_153505(11)
1448123_s_at	1.63199	0.0092825	Mm.14455	transforming growth factor, beta induced	Tgfbi	chr13 38.0 cM	ENSMUSG00000035493	21810	NP_033395	NM_009369	0007155 // cell adhesion // inferred from direct assay /// 0007155 // cell adhesion // inferred from electronic annotation /// 0030198 // extracellular matrix organization // inferred from direct assay	0005576 // extracellular region // inferred from electronic annotation /// 0005578 // proteinaceous extracellular matrix // inferred from direct assay /// 0005578 // proteinaceous extracellular matrix // inferred from electronic annotation /// 0005615 // extracellular space // inferred from direct assay	0005515 // protein binding // inferred from electronic annotation /// 0050840 // extracellular matrix binding // inferred from direct assay	---	---	---	ENSMUST00000045173(11),NM_009369(11)
1433205_at	1.6317	0.00289048	Mm.290669	Nedd4 family interacting protein 2	Ndfip2	chr14 E2.3	---	76273	NP_083837	NM_029561	0043123 // positive regulation of I-kappaB kinase/NF-kappaB cascade // inferred from electronic annotation	0000139 // Golgi membrane // inferred from electronic annotation /// 0005737 // cytoplasm // inferred from electronic annotation /// 0005739 // mitochondrion // inferred from electronic annotation /// 0005768 // endosome // inferred from electronic annotation /// 0005783 // endoplasmic reticulum // inferred from electronic annotation /// 0005794 // Golgi apparatus // inferred from electronic anno…	0004871 // signal transducer activity // inferred from electronic annotation /// 0050699 // WW domain binding // inferred from electronic annotation	---	---	---	AK013250(11)
1453238_s_at	1.63095	0.0410022	Mm.332931	RIKEN cDNA 1200016E24 gene /// RIKEN cDNA 3930401B19 gene /// RIKEN cDNA A130040M12 gene /// RIKEN cDNA E430024C06 gene	1200016E24Rik /// 3930401B19Rik /// A130040M12Rik /// E430024C06Rik	chr11 C|11 /// chr2 A3	---	319202 /// 319269 /// 319443 /// 77570	XP_001472421 /// XP_001475816	NR_002860 /// XM_001472371 /// XM_001475766	---	---	---	---	---	---	AK019465(9),AK075710(10),AK144717(9),AK149472(9),NR_002860(11),AF486451(11)
1433678_at	1.62844	0.00576518	Mm.203915	phospholipase D family, member 4	Pld4	chr12 F1	ENSMUSG00000052160	104759	NP_849242	NM_178911	0008152 // metabolic process // inferred from electronic annotation /// 0016042 // lipid catabolic process // inferred from electronic annotation	0016020 // membrane // inferred from electronic annotation /// 0016021 // integral to membrane // inferred from electronic annotation	0003824 // catalytic activity // inferred from electronic annotation /// 0004630 // phospholipase D activity // inferred from electronic annotation /// 0016787 // hydrolase activity // inferred from electronic annotation /// 0070290 // NAPE-specific phospholipase D activity // inferred from electronic annotation	---	---	BAC37771.1 // span:35-57 // numtm:1 /// BAE30496.1 // span:27-49 // numtm:1 /// NP_849242.1 // span:35-57 // numtm:1 /// ENSMUSP00000067002 // span:35-57 // numtm:1	AK079878(11),AK151551(11),ENSMUST00000063888(11),NM_178911(11)
1458947_at	1.62811	0.0404893	---	---	---	---	---	---	---	---	---	---	---	---	---	---	AK134949(10)
1436520_at	1.62808	0.0335349	Mm.313169	AHNAK nucleoprotein 2	Ahnak2	chr12 F1	ENSMUSG00000072812	100041194	NP_001028648 /// XP_001475996	NM_001033476 /// XM_001475946	---	---	0003676 // nucleic acid binding // inferred from electronic annotation /// 0005515 // protein binding // inferred from electronic annotation	---	---	---	BC138468,BC138469,ENSMUST00000101010
1450033_a_at	1.6261	8.42862e-05	Mm.277406	signal transducer and activator of transcription 1	Stat1	chr1 C1.1|1 25.9 cM	ENSMUSG00000026104	20846	NP_033309	NM_009283	0006350 // transcription // inferred from mutant phenotype /// 0006350 // transcription // inferred from electronic annotation /// 0006355 // regulation of transcription, DNA-dependent // inferred from electronic annotation /// 0007165 // signal transduction // inferred from electronic annotation /// 0019221 // cytokine-mediated signaling pathway // inferred from direct assay /// 0031663 // lipop…	0005634 // nucleus // inferred from direct assay /// 0005634 // nucleus // inferred from electronic annotation /// 0005737 // cytoplasm // inferred from direct assay /// 0005737 // cytoplasm // inferred from electronic annotation	0003677 // DNA binding // inferred from electronic annotation /// 0003700 // transcription factor activity // inferred from mutant phenotype /// 0003700 // transcription factor activity // inferred from electronic annotation /// 0004871 // signal transducer activity // inferred from electronic annotation /// 0005509 // calcium ion binding // inferred from electronic annotation /// 0005515 // prot…	TGF_Beta_Signaling_Pathway // GenMAPP	---	---	AK046517(11),BC004808(10),ENSMUST00000070968(11),ENSMUST00000087717(11),NM_009283(11),U06924(11)
1436779_at	1.62541	0.0237213	Mm.200362	cytochrome b-245, beta polypeptide	Cybb	chrX A1.1	ENSMUSG00000015340	13058	NP_031833	NM_007807	0006810 // transport // inferred from electronic annotation /// 0006811 // ion transport // inferred from electronic annotation /// 0022900 // electron transport chain // inferred from electronic annotation /// 0042554 // superoxide release // inferred from electronic annotation /// 0045087 // innate immune response // inferred from electronic annotation /// 0045730 // respiratory burst // inferr…	0005737 // cytoplasm // inferred from direct assay /// 0005739 // mitochondrion // inferred from direct assay /// 0005886 // plasma membrane // inferred from direct assay /// 0016020 // membrane // inferred from electronic annotation /// 0016021 // integral to membrane // inferred from electronic annotation /// 0043020 // NADPH oxidase complex // inferred from electronic annotation	0005216 // ion channel activity // inferred from electronic annotation /// 0005244 // voltage-gated ion channel activity // inferred from electronic annotation /// 0005506 // iron ion binding // inferred from electronic annotation /// 0005515 // protein binding // inferred from electronic annotation /// 0009055 // electron carrier activity // inferred from electronic annotation /// 0016175 // sup…	---	---	NP_031833.3 // span:10-32,98-120,169-191,204-223 // numtm:4 /// ENSMUSP00000015484 // span:10-32,98-120,169-191,204-223 // numtm:4	ENSMUST00000015484(11),NM_007807(11)
1434076_at	1.6227	0.000387567	Mm.284654	WD repeat domain 37	Wdr37	chr13 A1	ENSMUSG00000021147	207615	NP_001034477 /// NP_001034478 /// NP_766033	NM_001039388 /// NM_001039389 /// NM_172445	---	---	---	---	---	---	ENSMUST00000021572(11),ENSMUST00000054251(11),NM_001039388(11),NM_172445(11)
1451446_at	1.62265	0.0136227	Mm.232525	anthrax toxin receptor 1	Antxr1	chr6 D1	ENSMUSG00000033420	69538	NP_473382	NM_054041	---	0005886 // plasma membrane // not recorded /// 0016020 // membrane // inferred from electronic annotation /// 0016021 // integral to membrane // inferred from electronic annotation	0004872 // receptor activity // inferred from electronic annotation /// 0046872 // metal ion binding // inferred from electronic annotation	---	---	NP_473382.1 // span:319-341 // numtm:1 /// ENSMUSP00000045634 // span:319-341 // numtm:1 /// AAL11999.1 // span:319-341 // numtm:1 /// AAH94544.1 // span:319-341 // numtm:1	AF378762(11),BC094544(11),ENSMUST00000042025(11),NM_054041(11)
1428867_at	1.619	0.0241316	Mm.444688	exocyst complex component 3-like 2	Exoc3l2	chr7 A3	---	74463	XP_001471800 /// XP_001471801	XM_001471750 /// XM_001471751	---	---	---	---	IPR010326 // Exocyst complex component Sec6 // 2.1E-4	---	AK016842(11),XM_001471751(11)
1421899_a_at	1.61851	0.00684252	Mm.7580	major histocompatibility complex, class I-related	Mr1	chr1 H1	ENSMUSG00000026471	15064	NP_032235	NM_008209	0002474 // antigen processing and presentation of peptide antigen via MHC class I // inferred from electronic annotation /// 0006955 // immune response // inferred from electronic annotation /// 0019882 // antigen processing and presentation // inferred from electronic annotation	0005783 // endoplasmic reticulum // inferred from electronic annotation /// 0016020 // membrane // inferred from electronic annotation /// 0016021 // integral to membrane // inferred from electronic annotation /// 0042612 // MHC class I protein complex // inferred from electronic annotation	---	---	---	NP_032235.1 // span:297-319 // numtm:1 /// AAD01444.1 // span:297-319 // numtm:1 /// ENSMUSP00000027744 // span:297-319 // numtm:1 /// AAH26137.1 // span:297-319 // numtm:1	AF010448(11),AF010449(11),AF010451(11),AF010453(11),BC026137(11),ENSMUST00000027744(11),NM_008209(11)
1455087_at	1.61581	0.0115253	Mm.133704	DNA segment, Chr 7, ERATO Doi 715, expressed	D7Ertd715e	chr7 B5|7 28.65 cM	---	52480	---	---	---	---	---	---	---	---	AK035645(11)
1429900_at	1.61339	0.0206858	---	RIKEN cDNA 5330406M23 gene	5330406M23Rik	---	---	76671	---	---	---	---	---	---	---	---	AK017236(10)
1451708_at	1.6127	0.00785603	Mm.12890	G protein-coupled receptor 33	Gpr33	chr12 C1	ENSMUSG00000035148	14762	NP_032185	NM_008159	0007165 // signal transduction // inferred from electronic annotation /// 0007186 // G-protein coupled receptor protein signaling pathway // inferred from electronic annotation	0005886 // plasma membrane // inferred from electronic annotation /// 0016020 // membrane // inferred from electronic annotation /// 0016021 // integral to membrane // inferred from electronic annotation	0004871 // signal transducer activity // inferred from electronic annotation /// 0004872 // receptor activity // inferred from electronic annotation /// 0004930 // G-protein coupled receptor activity // inferred from electronic annotation /// 0004982 // N-formyl peptide receptor activity // inferred from electronic annotation	GPCRDB_Class_A_Rhodopsin-like // GenMAPP	---	NP_032185.1 // span:31-53,66-88,108-130,143-165,206-225,246-264,279-301 // numtm:7 /// GENSCAN00000000895 // span:31-53,66-88,108-130,143-165,206-225,246-264,279-301 // numtm:7 /// AAC40152.1 // span:31-53,66-88,108-130,143-165,206-225,246-264,279-301 // numtm:7 /// ENSMUSP00000048059 // span:31-53,66-88,108-130,143-165,206-225,246-264,279-301 // numtm:7 /// AAH64084.1 // span:31-53,66-88,108-130…	AF045766(11),BC064084(11),ENSMUST00000040161(11),NM_008159(11)
1443909_at	1.61162	0.00050989	Mm.439826	cleavage stimulation factor, 3' pre-RNA, subunit 3	Cstf3	chr2 E2	---	228410	NP_001032403 /// NP_663504 /// NP_796227	NM_001037326 /// NM_145529 /// NM_177253	0006396 // RNA processing // inferred from electronic annotation /// 0006397 // mRNA processing // inferred from electronic annotation	0005622 // intracellular // inferred from electronic annotation /// 0005634 // nucleus // inferred from electronic annotation	0005515 // protein binding // inferred from electronic annotation	mRNA_processing_binding_Reactome // GenMAPP	---	---	NM_177253
1448147_at	1.61103	0.025134	Mm.281356	tumor necrosis factor receptor superfamily, member 19	Tnfrsf19	chr14 D1	ENSMUSG00000060548	29820	NP_038897	NM_013869	---	0005576 // extracellular region // inferred from electronic annotation /// 0005886 // plasma membrane // inferred from electronic annotation /// 0016020 // membrane // inferred from electronic annotation /// 0016021 // integral to membrane // inferred from electronic annotation	0004872 // receptor activity // inferred from electronic annotation	---	---	NP_038897.3 // span:169-191 // numtm:1 /// BAB03267.1 // span:169-191 // numtm:1 /// ENSMUSP00000106867 // span:169-191 // numtm:1 /// ENSMUSP00000106865 // span:169-191 // numtm:1	AB040432(10),ENSMUST00000111234(11),ENSMUST00000111236(11),NM_013869(11)
1455393_at	1.60915	0.0209802	Mm.13787	ceruloplasmin	Cp	chr3 D	ENSMUSG00000003617	12870	NP_001036076 /// NP_031778	NM_001042611 /// NM_007752	0006810 // transport // inferred from electronic annotation /// 0006811 // ion transport // inferred from electronic annotation /// 0006825 // copper ion transport // inferred from electronic annotation /// 0007568 // aging // inferred from electronic annotation /// 0007584 // response to nutrient // inferred from electronic annotation /// 0055114 // oxidation reduction // inferred from electroni…	0005576 // extracellular region // inferred from electronic annotation /// 0005615 // extracellular space // inferred from direct assay /// 0046658 // anchored to plasma membrane // inferred from electronic annotation	0004322 // ferroxidase activity // inferred from direct assay /// 0004322 // ferroxidase activity // inferred from electronic annotation /// 0005507 // copper ion binding // inferred from direct assay /// 0005507 // copper ion binding // inferred from electronic annotation /// 0016491 // oxidoreductase activity // inferred from electronic annotation /// 0046872 // metal ion binding // inferred fr…	---	IPR011707 // Multicopper oxidase, type 3 // 0.0084 /// IPR011707 // Multicopper oxidase, type 3 // 1.3E-5 /// IPR011707 // Multicopper oxidase, type 3 // 1.3E-5	---	BC062957(11),DQ336396(11),ENSMUST00000091309(11),ENSMUST00000108325(11),ENSMUST00000108327(11),NM_007752(11)
1440311_at	1.6087	0.018505	Mm.210815	sorbin and SH3 domain containing 1	Sorbs1	chr19 C3|19 36.5 cM	---	20411	NP_001030134 /// NP_001030135 /// NP_001030136 /// NP_033192 /// NP_848139	NM_001034962 /// NM_001034963 /// NM_001034964 /// NM_009166 /// NM_178362	0006810 // transport // inferred from electronic annotation /// 0008286 // insulin receptor signaling pathway // inferred from direct assay /// 0008286 // insulin receptor signaling pathway // inferred by curator /// 0015758 // glucose transport // inferred from direct assay /// 0032869 // cellular response to insulin stimulus // inferred by curator /// 0032869 // cellular response to insulin sti…	0001725 // stress fiber // inferred from direct assay /// 0005634 // nucleus // inferred from sequence or structural similarity /// 0005737 // cytoplasm // inferred from electronic annotation /// 0005829 // cytosol // inferred from direct assay /// 0005856 // cytoskeleton // inferred from electronic annotation /// 0005886 // plasma membrane // inferred from electronic annotation /// 0005913 // ce…	0005070 // SH3/SH2 adaptor activity // inferred from physical interaction /// 0005158 // insulin receptor binding // inferred from direct assay /// 0005158 // insulin receptor binding // inferred from physical interaction /// 0005515 // protein binding // inferred from physical interaction /// 0019901 // protein kinase binding // inferred from direct assay	Integrin-mediated_cell_adhesion_KEGG // GenMAPP	---	---	AK043387(11)
1455763_at	1.6067	0.00201554	Mm.294120	ring finger protein 41	Rnf41	chr10 D3|10 72.0 cM	---	67588	NP_080535	NM_026259	0016567 // protein ubiquitination // inferred from electronic annotation /// 0019941 // modification-dependent protein catabolic process // inferred from electronic annotation	---	0005515 // protein binding // inferred from electronic annotation /// 0008270 // zinc ion binding // inferred from electronic annotation /// 0016874 // ligase activity // inferred from electronic annotation /// 0016881 // acid-amino acid ligase activity // inferred from electronic annotation /// 0031386 // protein tag // inferred from electronic annotation /// 0046872 // metal ion binding // infe…	---	IPR003613 // U box // 0.0056	---	BC049078(11),NM_026259(11)
1417143_at	1.60467	0.00618158	Mm.4772	lysophosphatidic acid receptor 1	Lpar1	chr4 B3|4 16.0 cM	ENSMUSG00000038668	14745	NP_034466 /// NP_766577	NM_010336 /// NM_172989	0000187 // activation of MAPK activity // inferred from direct assay /// 0007165 // signal transduction // inferred from electronic annotation /// 0007186 // G-protein coupled receptor protein signaling pathway // inferred from direct assay /// 0007186 // G-protein coupled receptor protein signaling pathway // inferred from electronic annotation /// 0032060 // bleb formation // inferred from gene…	0005886 // plasma membrane // inferred from electronic annotation /// 0016020 // membrane // inferred from electronic annotation /// 0016021 // integral to membrane // inferred from electronic annotation	0001619 // lysosphingolipid and lysophosphatidic acid receptor activity // inferred from direct assay /// 0001619 // lysosphingolipid and lysophosphatidic acid receptor activity // inferred from electronic annotation /// 0004871 // signal transducer activity // inferred from electronic annotation /// 0004872 // receptor activity // inferred from electronic annotation /// 0004930 // G-protein coup…	---	---	NP_034466.2 // span:55-77,84-106,121-143,164-186,206-228,257-279,289-311 // numtm:7 /// NP_766577.1 // span:55-77,84-106,121-143,164-186,206-228,257-279,289-311 // numtm:7 /// ENSMUSP00000103201 // span:55-77,84-106,121-143,164-186,206-228,257-279,289-311 // numtm:7 /// ENSMUSP00000103200 // span:55-77,84-106,121-143,164-186,206-228,257-279,289-311 // numtm:7 /// ENSMUSP00000103196 // span:37-59,…	BC025425(11),ENSMUST00000055018(11),ENSMUST00000107570(11),ENSMUST00000107571(11),ENSMUST00000107574(11),ENSMUST00000107575(11),NM_010336(11),NM_172989(11)
1456955_at	1.60217	0.0224248	Mm.478185	---	---	---	---	---	---	---	---	---	---	---	---	---	AK156187(11)
1439774_at	1.59973	0.0371148	Mm.288642	paired related homeobox 1	Prrx1	chr1 H2.1|1 85.4 cM	---	18933	NP_001020741 /// NP_035257 /// NP_783617	NM_001025570 /// NM_011127 /// NM_175686	0000122 // negative regulation of transcription from RNA polymerase II promoter // inferred from electronic annotation /// 0002053 // positive regulation of mesenchymal cell proliferation // inferred from genetic interaction /// 0006355 // regulation of transcription, DNA-dependent // inferred from electronic annotation /// 0007275 // multicellular organismal development // inferred from electron…	0005634 // nucleus // inferred from direct assay /// 0005634 // nucleus // inferred from electronic annotation	0003677 // DNA binding // inferred from direct assay /// 0003677 // DNA binding // inferred from electronic annotation /// 0003700 // transcription factor activity // inferred from electronic annotation /// 0016564 // transcription repressor activity // inferred from electronic annotation /// 0030528 // transcription regulator activity // inferred from electronic annotation /// 0043565 // sequenc…	---	---	---	AK031075(11),NM_001025570(11)
1418761_at	1.59915	0.00773852	Mm.476844	insulin-like growth factor 2 mRNA binding protein 1	Igf2bp1	chr11 D|11 55.8 cM	ENSMUSG00000013415	140486	NP_034081	NM_009951	0006417 // regulation of translation // inferred from electronic annotation /// 0017148 // negative regulation of translation // inferred from electronic annotation	0005634 // nucleus // inferred from electronic annotation /// 0005737 // cytoplasm // inferred from electronic annotation	0000166 // nucleotide binding // inferred from electronic annotation /// 0003676 // nucleic acid binding // inferred from electronic annotation /// 0003723 // RNA binding // inferred from electronic annotation /// 0005515 // protein binding // inferred from electronic annotation /// 0045182 // translation regulator activity // inferred from electronic annotation /// 0048027 // mRNA 5'-UTR binding…	mRNA_processing_binding_Reactome // GenMAPP	---	---	AF061569(9),BC051679(11),ENSMUST00000013559(11),NM_009951(11)
1458980_at	1.59766	0.0030811	Mm.188460	---	---	---	---	---	---	---	---	---	---	---	---	---	AW543519,AA793787
1424109_a_at	1.59622	0.0071281	Mm.261984	glyoxalase 1	Glo1	chr17 A3.3|17 16.0 cM	ENSMUSG00000024026 /// ENSMUSG00000075391 /// ENSMUSG00000083497	109801	NP_001107032 /// NP_079650	NM_001113560 /// NM_025374	0006916 // anti-apoptosis // inferred from electronic annotation /// 0006916 // anti-apoptosis // inferred from sequence or structural similarity	---	0004462 // lactoylglutathione lyase activity // inferred from direct assay /// 0004462 // lactoylglutathione lyase activity // inferred from electronic annotation /// 0004462 // lactoylglutathione lyase activity // inferred from sequence or structural similarity /// 0008270 // zinc ion binding // inferred from electronic annotation /// 0016829 // lyase activity // inferred from electronic annotat…	---	---	---	BC024663(10),BC081432(10),DQ487161(11),DQ487162(11),ENSMUST00000024823(11),NM_001113560(11),NM_025374(11)
1416871_at	1.59579	0.00246059	Mm.15969	a disintegrin and metallopeptidase domain 8	Adam8	chr7 F3-F5	ENSMUSG00000025473	11501	NP_031429	NM_007403	0006508 // proteolysis // inferred from electronic annotation /// 0007229 // integrin-mediated signaling pathway // inferred from electronic annotation /// 0016337 // cell-cell adhesion // inferred from direct assay	0005886 // plasma membrane // inferred from direct assay /// 0016020 // membrane // inferred from electronic annotation /// 0016021 // integral to membrane // inferred from electronic annotation	0004222 // metalloendopeptidase activity // inferred from electronic annotation /// 0008233 // peptidase activity // inferred from electronic annotation /// 0008237 // metallopeptidase activity // inferred from direct assay /// 0008237 // metallopeptidase activity // inferred from electronic annotation /// 0008270 // zinc ion binding // inferred from electronic annotation /// 0016787 // hydrolase…	---	IPR013111 // EGF, extracellular // 0.0062 /// IPR013111 // EGF, extracellular // 0.0062 /// IPR013111 // EGF, extracellular // 0.0062	NP_031429.1 // span:661-683 // numtm:1 /// ENSMUSP00000101684 // span:660-682 // numtm:1 /// ENSMUSP00000101685 // span:666-688 // numtm:1 /// ENSMUSP00000026546 // span:661-683 // numtm:1 /// AAH25584.1 // span:660-682 // numtm:1	BC025584(11),ENSMUST00000026546(11),ENSMUST00000106069(11),ENSMUST00000106070(11),NM_007403(11)
1416125_at	1.59322	0.00268302	Mm.276405	FK506 binding protein 5	Fkbp5	chr17 A3.3|17 13.0 cM	ENSMUSG00000024222	14229	NP_034350	NM_010220	0006457 // protein folding // inferred from electronic annotation	0005634 // nucleus // inferred from electronic annotation /// 0005737 // cytoplasm // inferred from electronic annotation	0003755 // peptidyl-prolyl cis-trans isomerase activity // inferred from electronic annotation /// 0005488 // binding // inferred from electronic annotation /// 0005515 // protein binding // inferred from physical interaction /// 0016853 // isomerase activity // inferred from electronic annotation	---	---	---	BC015260(11),ENSMUST00000062167(11),ENSMUST00000079413(11),ENSMUST00000114792(11),NM_010220(11)
1448613_at	1.5923	0.00374096	Mm.3433	extracellular matrix protein 1	Ecm1	chr3 F2.1|3 45.4 cM	ENSMUSG00000028108	13601	NP_031925	NM_007899	---	0005576 // extracellular region // inferred from electronic annotation /// 0005578 // proteinaceous extracellular matrix // inferred from electronic annotation /// 0005615 // extracellular space // inferred from direct assay	---	---	---	---	BC138693(11),BC145381(11),ENSMUST00000029753(11),ENSMUST00000074315(11),ENSMUST00000117507(11),L33416(11),NM_007899(11)
1423153_x_at	1.5913	0.0384806	Mm.8655	complement component factor h /// similar to complement component factor H	Cfh /// LOC100048018	chr1 F|1 74.1 cM	ENSMUSG00000026365	100048018 /// 12628	NP_034018 /// XP_001479700	NM_009888 /// XM_001479650	0006955 // immune response // inferred from electronic annotation /// 0006957 // complement activation, alternative pathway // inferred from electronic annotation /// 0030449 // regulation of complement activation // inferred from mutant phenotype /// 0045087 // innate immune response // inferred from electronic annotation	0005576 // extracellular region // inferred from electronic annotation /// 0005622 // intracellular // inferred from electronic annotation	0001851 // complement component C3b binding // inferred from physical interaction /// 0008201 // heparin binding // inferred from direct assay /// 0008270 // zinc ion binding // inferred from electronic annotation /// 0043499 // eukaryotic cell surface binding // inferred from direct assay	---	---	---	XM_001479650(11),NM_009888(11),ENSMUST00000111977(11),ENSMUST00000111976(11),ENSMUST00000066859(11),BC066092(11),M12660(11)
1434450_s_at	1.59096	0.00869857	Mm.285619	adrenergic receptor kinase, beta 2	Adrbk2	chr5 F|5 60.0 cM	ENSMUSG00000042249	320129	NP_001030608 /// NP_796052	NM_001035531 /// NM_177078	0006468 // protein amino acid phosphorylation // inferred from electronic annotation /// 0007165 // signal transduction // inferred from electronic annotation /// 0016310 // phosphorylation // inferred from electronic annotation	0005634 // nucleus // inferred from electronic annotation /// 0005886 // plasma membrane // inferred from electronic annotation	0000166 // nucleotide binding // inferred from electronic annotation /// 0004672 // protein kinase activity // inferred from electronic annotation /// 0004674 // protein serine/threonine kinase activity // inferred from electronic annotation /// 0004703 // G-protein coupled receptor kinase activity // inferred from direct assay /// 0004703 // G-protein coupled receptor kinase activity // inferred…	---	IPR001245 // Tyrosine protein kinase // 5.1E-4	---	ENSMUST00000065167(11),NM_177078(11)
1452388_at	1.58964	0.000313853	Mm.6388	heat shock protein 1A	Hspa1a	chr17 B1	---	193740	NP_034609	NM_010479	0000723 // telomere maintenance // inferred from mutant phenotype /// 0006281 // DNA repair // inferred from mutant phenotype /// 0006950 // response to stress // inferred from electronic annotation /// 0009408 // response to heat // inferred from direct assay /// 0009408 // response to heat // inferred from mutant phenotype	0005739 // mitochondrion // inferred from sequence or structural similarity /// 0044444 // cytoplasmic part // inferred from direct assay	0000166 // nucleotide binding // inferred from electronic annotation /// 0005515 // protein binding // inferred from physical interaction /// 0005524 // ATP binding // inferred from electronic annotation	---	---	---	BC054782(11),NM_010479(11)
1458550_at	1.58694	0.0125194	Mm.151948	myosin ID	Myo1d	chr11 B5|11 46.0 cM	---	338367	NP_796364	NM_177390	---	0016459 // myosin complex // inferred from electronic annotation	0000166 // nucleotide binding // inferred from electronic annotation /// 0003774 // motor activity // inferred from electronic annotation /// 0003779 // actin binding // inferred from electronic annotation /// 0005516 // calmodulin binding // inferred from electronic annotation /// 0005524 // ATP binding // inferred from electronic annotation	---	---	---	AK039863(11)
1436774_at	1.58679	0.00256408	Mm.250605	sel-1 suppressor of lin-12-like (C. elegans)	Sel1l	chr12 E	ENSMUSG00000020964	20338	NP_001034178 /// NP_035474	NM_001039089 /// NM_011344	0007219 // Notch signaling pathway // inferred from electronic annotation	0005783 // endoplasmic reticulum // inferred from electronic annotation /// 0005789 // endoplasmic reticulum membrane // inferred from electronic annotation /// 0016020 // membrane // inferred from electronic annotation /// 0016021 // integral to membrane // inferred from electronic annotation	0005488 // binding // inferred from electronic annotation	---	---	---	ENSMUST00000021347(11),NM_001039089(11),NM_011344(11)
1454701_at	1.58376	0.0130518	Mm.87470	RIKEN cDNA 4930503L19 gene	4930503L19Rik	chr18 E2	---	269033	NP_766555	NM_172967	---	0005576 // extracellular region // inferred from electronic annotation	---	---	---	---	AK080780(11),BC038602(11)
1418829_a_at	1.58368	0.000766472	Mm.3913	enolase 2, gamma neuronal	Eno2	chr6 F2|6 60.21 cM	ENSMUSG00000004267	13807	NP_038537	NM_013509	0006096 // glycolysis // inferred from electronic annotation	0000015 // phosphopyruvate hydratase complex // inferred from electronic annotation /// 0005622 // intracellular // inferred from direct assay /// 0005737 // cytoplasm // inferred from electronic annotation /// 0005886 // plasma membrane // inferred from electronic annotation /// 0016020 // membrane // inferred from electronic annotation /// 0043204 // perikaryon // inferred from direct assay	0000287 // magnesium ion binding // inferred from electronic annotation /// 0004634 // phosphopyruvate hydratase activity // inferred from electronic annotation /// 0016829 // lyase activity // inferred from electronic annotation /// 0046872 // metal ion binding // inferred from electronic annotation	Glycolysis_and_Gluconeogenesis // GenMAPP	---	---	AK170169(11),BC031739(11),BC043708(11),ENSMUST00000004378(11),ENSMUST00000072856(11),ENSMUST00000112476(11),NM_013509(11)
1439079_a_at	1.58287	0.0252368	Mm.277354	Erbb2 interacting protein	Erbb2ip	chr13 D1	---	59079	NP_001005868 /// NP_067538	NM_001005868 /// NM_021563	0006605 // protein targeting // inferred from direct assay	0016323 // basolateral plasma membrane // inferred from direct assay /// 0030054 // cell junction // inferred from electronic annotation	0005515 // protein binding // inferred from physical interaction /// 0005515 // protein binding // inferred from electronic annotation	---	---	---	AK046880(11)
1449065_at	1.58147	0.00706415	Mm.1978	acyl-CoA thioesterase 1 /// similar to acyl-CoA thioesterase	Acot1 /// LOC100044830	chr12 D1	ENSMUSG00000072949	100044830 /// 26897	NP_036136	NM_012006 /// XR_031056	0001676 // long-chain fatty acid metabolic process // inferred from direct assay /// 0006629 // lipid metabolic process // inferred from electronic annotation /// 0006637 // acyl-CoA metabolic process // traceable author statement /// 0006637 // acyl-CoA metabolic process // inferred from electronic annotation	0005737 // cytoplasm // traceable author statement /// 0005737 // cytoplasm // inferred from electronic annotation	0004091 // carboxylesterase activity // inferred from electronic annotation /// 0016290 // palmitoyl-CoA hydrolase activity // inferred from electronic annotation /// 0016291 // acyl-CoA thioesterase activity // inferred from direct assay /// 0016291 // acyl-CoA thioesterase activity // traceable author statement /// 0016787 // hydrolase activity // inferred from electronic annotation /// 0016790…	---	---	---	BC040749(11),XR_031056(11),NM_012006(11),ENSMUST00000085210(11),BC028261(11)
1436964_at	1.58086	0.0346134	Mm.133704	DNA segment, Chr 7, ERATO Doi 715, expressed	D7Ertd715e	chr7 B5|7 28.65 cM	---	52480	---	---	---	---	---	---	---	---	AK080843
1431314_a_at	1.58023	0.000137381	Mm.126870	RIKEN cDNA 5830417I10 gene	5830417I10Rik	chr3 F1	ENSMUSG00000040573 /// ENSMUSG00000054199	76022	NP_081665 /// XP_001003850 /// XP_001478895	NM_027389 /// XM_001003850 /// XM_001478845	0006355 // regulation of transcription, DNA-dependent // inferred from electronic annotation	0005634 // nucleus // inferred from electronic annotation	0003677 // DNA binding // inferred from electronic annotation	---	---	---	AK049055(11),AY040842(11),BC016616(11),BC040255(11),BC059914(10),ENSMUST00000081695(11),ENSMUST00000090942(11),ENSMUST00000107498(11),NM_027389(11)
1424940_s_at	1.57984	0.00323796	Mm.186678	cDNA sequence BC022687	BC022687	chr12 F1|12 10.93 cM	ENSMUSG00000037594	217887	NP_663425	NM_145450	---	---	---	---	---	---	BC022687(10),ENSMUST00000037014(11),NM_145450(11)
1454646_at	1.57944	0.000408903	Mm.296142	t-complex 11 (mouse) like 2	Tcp11l2	chr10 C1	ENSMUSG00000020034	216198	NP_666120	NM_146008	---	---	---	---	---	---	BC029663(11),ENSMUST00000020223(11),NM_146008(11)
1448842_at	1.57098	0.00563214	Mm.241056	cysteine dioxygenase 1, cytosolic	Cdo1	chr18 C|18 23.0 cM	ENSMUSG00000033022	12583	NP_149026	NM_033037	0019452 // L-cysteine catabolic process to taurine // traceable author statement /// 0019530 // taurine metabolic process // traceable author statement /// 0046439 // L-cysteine metabolic process // inferred from electronic annotation /// 0055114 // oxidation reduction // inferred from electronic annotation	0005829 // cytosol // inferred from direct assay	0005506 // iron ion binding // inferred from electronic annotation /// 0016491 // oxidoreductase activity // inferred from electronic annotation /// 0016702 // oxidoreductase activity, acting on single donors with incorporation of molecular oxygen, incorporation of two atoms of oxygen // inferred from electronic annotation /// 0017172 // cysteine dioxygenase activity // traceable author statement…	---	---	---	AK011032(10),BC013638(11),ENSMUST00000035804(11),NM_033037(11)
1450678_at	1.57059	0.0404052	Mm.1137	integrin beta 2	Itgb2	chr10 C1|10 41.5 cM	ENSMUSG00000000290	16414	NP_032430	NM_008404	0002523 // leukocyte migration during inflammatory response // inferred from electronic annotation /// 0007155 // cell adhesion // inferred from mutant phenotype /// 0007155 // cell adhesion // inferred from electronic annotation /// 0007159 // leukocyte adhesion // inferred from electronic annotation /// 0007160 // cell-matrix adhesion // inferred from electronic annotation /// 0007229 // integr…	0005624 // membrane fraction // inferred from direct assay /// 0005737 // cytoplasm // inferred from electronic annotation /// 0005886 // plasma membrane // inferred from electronic annotation /// 0008305 // integrin complex // inferred from electronic annotation /// 0009986 // cell surface // inferred from direct assay /// 0009986 // cell surface // inferred from electronic annotation /// 001602…	0004872 // receptor activity // inferred from electronic annotation /// 0005488 // binding // inferred from electronic annotation /// 0005515 // protein binding // inferred from electronic annotation /// 0019901 // protein kinase binding // inferred from electronic annotation /// 0046982 // protein heterodimerization activity // inferred from electronic annotation /// 0050839 // cell adhesion mol…	Integrin-mediated_cell_adhesion_KEGG // GenMAPP	---	NP_032430.2 // span:702-724 // numtm:1 /// ENSMUSP00000000299 // span:702-724 // numtm:1	ENSMUST00000000299(11),NM_008404(11)
1438188_x_at	1.57042	0.0027374	Mm.266264	solute carrier family 25 (mitochondrial carrier, palmitoylcarnitine transporter), member 29	Slc25a29	chr12 F1	ENSMUSG00000021265	214663	NP_851845	NM_181328	0006810 // transport // inferred from electronic annotation /// 0006844 // acyl carnitine transport // inferred from direct assay	0005739 // mitochondrion // inferred from direct assay /// 0005739 // mitochondrion // inferred from electronic annotation /// 0005743 // mitochondrial inner membrane // inferred from electronic annotation /// 0016020 // membrane // inferred from electronic annotation /// 0016021 // integral to membrane // inferred from electronic annotation	0005215 // transporter activity // inferred from electronic annotation /// 0005488 // binding // inferred from electronic annotation /// 0015227 // acyl carnitine transporter activity // inferred from direct assay	---	---	---	BC006711,ENSMUST00000021693,NM_181328
1439123_at	1.56952	0.0240846	Mm.453382	---	---	---	---	---	---	---	---	---	---	---	---	---	AK081530(11)
1424748_at	1.56735	0.000323727	Mm.425232	UDP-N-acetyl-alpha-D-galactosamine:polypeptide N-acetylgalactosaminyltransferase 11	Galnt11	chr5 A3	ENSMUSG00000038072	231050	NP_659157	NM_144908	---	0000139 // Golgi membrane // inferred from electronic annotation /// 0005794 // Golgi apparatus // inferred from electronic annotation /// 0016020 // membrane // inferred from electronic annotation /// 0016021 // integral to membrane // inferred from electronic annotation	0004653 // polypeptide N-acetylgalactosaminyltransferase activity // inferred from electronic annotation /// 0005509 // calcium ion binding // inferred from electronic annotation /// 0005529 // sugar binding // inferred from electronic annotation /// 0016740 // transferase activity // inferred from electronic annotation /// 0016757 // transferase activity, transferring glycosyl groups // inferred…	---	---	NP_659157.1 // span:7-29 // numtm:1 /// ENSMUSP00000036240 // span:7-29 // numtm:1 /// ENSMUSP00000110602 // span:7-29 // numtm:1 /// ENSMUSP00000110600 // span:7-29 // numtm:1 /// AAQ06668.1 // span:7-29 // numtm:1 /// AAH11428.1 // span:7-29 // numtm:1 /// AAH21504.1 // span:7-29 // numtm:1 /// AAH34184.1 // span:7-29 // numtm:1 /// AAH34185.1 // span:7-29 // numtm:1 /// AAH36143.1 // span:7-29…	AF495528(11),BC011428(11),BC021504(11),BC034184(11),BC034185(11),BC036143(11),BC036145(11),ENSMUST00000045737(11),ENSMUST00000114950(11),ENSMUST00000114952(11),NM_144908(11)
1443983_at	1.56684	0.00383818	Mm.440351	---	---	---	---	---	---	---	---	---	---	---	---	---	AA982044,AA674616,AI506279,AA048323,BB218653,AI594694,AA050328,AV247322,AA692416
1439857_at	1.56668	0.00570752	Mm.426397	---	---	---	---	---	---	---	---	---	---	---	---	---	BB392024,BE915410,AI505560,AA163266,BB206180,BF661100,AI592157,BF227419,AI447576
1441477_at	1.56647	0.00367439	Mm.392075	calumenin	Calu	chr6 A3.3	---	12321	NP_031620 /// NP_908942	NM_007594 /// NM_184053	---	0005576 // extracellular region // inferred from electronic annotation /// 0005783 // endoplasmic reticulum // inferred from electronic annotation /// 0005788 // endoplasmic reticulum lumen // inferred from electronic annotation /// 0016529 // sarcoplasmic reticulum // inferred from electronic annotation /// 0033018 // sarcoplasmic reticulum lumen // inferred from electronic annotation /// 004247…	0005509 // calcium ion binding // inferred from direct assay /// 0005509 // calcium ion binding // inferred from electronic annotation	---	---	---	AK035600(11)
1442320_at	1.56462	0.0293594	---	hypothetical LOC553096	LOC553096	---	---	553096	---	---	---	---	---	---	---	---	AK047890
1425200_at	1.56457	0.0374599	Mm.214545	chloride channel CLIC-like 1	Clcc1	chr3 F3	ENSMUSG00000027884	229725	NP_663518	NM_145543	---	0005634 // nucleus // inferred from electronic annotation /// 0005783 // endoplasmic reticulum // inferred from electronic annotation /// 0005794 // Golgi apparatus // inferred from electronic annotation /// 0016020 // membrane // inferred from electronic annotation /// 0016021 // integral to membrane // inferred from electronic annotation	---	---	---	NP_663518.1 // span:185-207,216-233,332-354 // numtm:3 /// ENSMUSP00000102224 // span:189-211,221-238,337-359 // numtm:3 /// ENSMUSP00000029483 // span:185-207,216-233,332-354 // numtm:3 /// AAH03247.1 // span:185-207,216-233,332-354 // numtm:3	BC003247(11),ENSMUST00000029483(11),ENSMUST00000106613(11),NM_145543(11)
1417777_at	1.56389	0.0188404	Mm.34497	prostaglandin reductase 1	Ptgr1	chr4 C1	ENSMUSG00000028378	67103	NP_080244	NM_025968	0008152 // metabolic process // inferred from electronic annotation /// 0055114 // oxidation reduction // inferred from electronic annotation	0005737 // cytoplasm // inferred from electronic annotation	0003824 // catalytic activity // inferred from electronic annotation /// 0005488 // binding // inferred from electronic annotation /// 0008270 // zinc ion binding // inferred from electronic annotation /// 0016491 // oxidoreductase activity // inferred from electronic annotation /// 0032440 // 2-alkenal reductase activity // inferred from electronic annotation /// 0047522 // 15-oxoprostaglandin 1…	---	---	---	BC014865(11),ENSMUST00000030069(11),NM_025968(11)
1426278_at	1.56258	0.0283735	Mm.271275	interferon, alpha-inducible protein 27 like 2A	Ifi27l2a	chr12 E	ENSMUSG00000079017	76933	NP_084079	NM_029803	0007568 // aging // inferred from direct assay /// 0009615 // response to virus // inferred from direct assay	---	---	---	---	NP_084079.1 // span:5-27,32-54,67-89 // numtm:3 /// ENSMUSP00000054698 // span:5-27,32-54,67-89 // numtm:3 /// AAI00589.1 // span:5-27,32-54,67-89 // numtm:3	BC100588(11),ENSMUST00000055071(11),NM_029803(11)
1452825_at	1.55925	0.0123048	Mm.23002	transmembrane protein 59-like	Tmem59l	chr8 B3.3	ENSMUSG00000035964	67937	NP_892036	NM_182991	---	0016020 // membrane // inferred from electronic annotation /// 0016021 // integral to membrane // inferred from electronic annotation	---	---	---	NP_892036.1 // span:262-284 // numtm:1 /// ENSMUSP00000043659 // span:262-284 // numtm:1 /// AAH56172.1 // span:262-284 // numtm:1	BC056172(11),ENSMUST00000045286(11),NM_182991(11)
1460138_at	1.55837	0.0176345	Mm.450292	---	---	---	---	---	---	---	---	---	---	---	---	---	AI591812,AI586001,BI500065,AA646439
1437302_at	1.55817	0.0076539	Mm.5598	adrenergic receptor, beta 2	Adrb2	chr18 E1|18 34.0 cM	---	11555	NP_031446	NM_007420	0001993 // regulation of systemic arterial blood pressure by norepinephrine-epinephrine // inferred from mutant phenotype /// 0002024 // diet induced thermogenesis // inferred from genetic interaction /// 0002025 // vasodilation by norepinephrine-epinephrine involved in regulation of systemic arterial blood pressure // inferred from genetic interaction /// 0002025 // vasodilation by norepinephrin…	0005624 // membrane fraction // inferred from direct assay /// 0005624 // membrane fraction // inferred from electronic annotation /// 0005634 // nucleus // inferred from direct assay /// 0005768 // endosome // inferred from electronic annotation /// 0005886 // plasma membrane // not recorded /// 0005886 // plasma membrane // inferred from electronic annotation /// 0005901 // caveola // inferred …	0004871 // signal transducer activity // inferred from electronic annotation /// 0004872 // receptor activity // inferred from electronic annotation /// 0004930 // G-protein coupled receptor activity // inferred from electronic annotation /// 0004935 // adrenoceptor activity // inferred from electronic annotation /// 0004941 // beta2-adrenergic receptor activity // inferred from direct assay /// …	Calcium_regulation_in_cardiac_cells // GenMAPP /// GPCRDB_Class_A_Rhodopsin-like // GenMAPP /// Monoamine_GPCRs // GenMAPP	---	NP_031446.2 // span:32-54,67-89,109-131,152-174,201-223,275-297,307-326 // numtm:7 /// AAH32883.1 // span:32-54,67-89,109-131,152-174,201-223,275-297,307-326 // numtm:7	BC032883(11),NM_007420(11)
1425918_at	1.55591	0.0343695	Mm.133037	EGL nine homolog 3 (C. elegans)	Egln3	chr12 C1	---	112407	NP_082409	NM_028133	0006915 // apoptosis // inferred from electronic annotation /// 0019538 // protein metabolic process // inferred from electronic annotation /// 0055114 // oxidation reduction // inferred from electronic annotation	0005634 // nucleus // inferred from electronic annotation /// 0005737 // cytoplasm // inferred from electronic annotation	0005506 // iron ion binding // inferred from electronic annotation /// 0005515 // protein binding // inferred from electronic annotation /// 0016491 // oxidoreductase activity // inferred from electronic annotation /// 0016702 // oxidoreductase activity, acting on single donors with incorporation of molecular oxygen, incorporation of two atoms of oxygen // inferred from electronic annotation /// …	---	---	---	BC022961(11)
1432003_a_at	1.55534	0.00176304	Mm.294120	ring finger protein 41	Rnf41	chr10 D3|10 72.0 cM	ENSMUSG00000025373	67588	NP_080535	NM_026259	0016567 // protein ubiquitination // inferred from electronic annotation /// 0019941 // modification-dependent protein catabolic process // inferred from electronic annotation	---	0005515 // protein binding // inferred from electronic annotation /// 0008270 // zinc ion binding // inferred from electronic annotation /// 0016874 // ligase activity // inferred from electronic annotation /// 0016881 // acid-amino acid ligase activity // inferred from electronic annotation /// 0031386 // protein tag // inferred from electronic annotation /// 0046872 // metal ion binding // infe…	---	IPR003613 // U box // 0.0056	---	AK016825(11),ENSMUST00000096386(11)
1456648_at	1.55509	0.0279664	Mm.440820	---	---	---	---	---	---	---	---	---	---	---	---	---	BB032580,BF661157,BE980667,AW121146,AI592186,AI447610,AA162779,BE952742,BF661771,BB223481,BE649208
1437717_x_at	1.5548	0.025836	Mm.359054	RIKEN cDNA 6820431F20 gene	6820431F20Rik	chr8 A1.3	---	381598	XP_001481354	XM_001481304	0001701 // in utero embryonic development // inferred from mutant phenotype /// 0007156 // homophilic cell adhesion // inferred from electronic annotation /// 0010761 // fibroblast migration // inferred from mutant phenotype /// 0048008 // platelet-derived growth factor receptor signaling pathway // inferred from mutant phenotype /// 0048701 // embryonic cranial skeleton morphogenesis // inferred…	0016020 // membrane // inferred from electronic annotation	0005509 // calcium ion binding // inferred from electronic annotation	---	---	---	AK039724(9)
1436145_at	1.55432	0.0179193	Mm.469102	---	---	---	---	---	---	---	---	---	---	---	---	---	AK081375(11)
1447410_at	1.55352	0.0115074	---	---	---	---	---	---	---	---	---	---	---	---	---	---	BB712583
1431591_s_at	1.55316	0.00678154	Mm.4950	predicted gene, 677168 /// ISG15 ubiquitin-like modifier	677168 /// Isg15	chr17 C|17 /// chr4 E2|4	ENSMUSG00000035692	100038882 /// 677168	NP_056598 /// XP_001471735 /// XP_001471736	NM_015783 /// XM_001471685 /// XM_001471686 /// XR_005074 /// XR_034969	0006464 // protein modification process // inferred from electronic annotation /// 0009615 // response to virus // inferred from electronic annotation /// 0019941 // modification-dependent protein catabolic process // inferred from direct assay /// 0019941 // modification-dependent protein catabolic process // inferred from electronic annotation /// 0032020 // ISG15-protein conjugation // inferre…	0005576 // extracellular region // inferred from electronic annotation /// 0005737 // cytoplasm // inferred from electronic annotation	0005515 // protein binding // inferred from physical interaction /// 0031386 // protein tag // inferred from direct assay	---	---	---	AK019325(11),XR_005074(11),NM_015783(11),ENSMUST00000085425(11),BC031424(11),BC083156(11),BC109346(11),X56602(10)
1439527_at	1.55232	0.0401264	Mm.12798	progesterone receptor	Pgr	chr9 A1	ENSMUSG00000031870	18667	NP_032855	NM_008829	0001542 // ovulation from ovarian follicle // inferred from mutant phenotype /// 0002070 // epithelial cell maturation // inferred from mutant phenotype /// 0006350 // transcription // inferred from electronic annotation /// 0006355 // regulation of transcription, DNA-dependent // inferred from mutant phenotype /// 0006355 // regulation of transcription, DNA-dependent // inferred from electronic …	0005634 // nucleus // inferred by curator /// 0005634 // nucleus // inferred from electronic annotation	0003677 // DNA binding // inferred from electronic annotation /// 0003700 // transcription factor activity // inferred from electronic annotation /// 0003707 // steroid hormone receptor activity // inferred from direct assay /// 0003707 // steroid hormone receptor activity // inferred from electronic annotation /// 0004872 // receptor activity // inferred from electronic annotation /// 0004879 //…	Nuclear_Receptors // GenMAPP /// Ovarian_Infertility_Genes // GenMAPP	---	BAE23478.1 // span:13-35,45-67 // numtm:2	AK137726(11),ENSMUST00000098986(11),NM_008829(11)
1458469_at	1.55005	0.00960174	Mm.328206	Casitas B-lineage lymphoma b	Cblb	chr16 B5	---	208650	NP_001028410	NM_001033238	0002669 // positive regulation of T cell anergy // inferred from mutant phenotype /// 0006955 // immune response // inferred from mutant phenotype /// 0006955 // immune response // inferred from electronic annotation /// 0007166 // cell surface receptor linked signal transduction // inferred from electronic annotation /// 0007242 // intracellular signaling cascade // inferred from mutant phenotyp…	0005634 // nucleus // inferred from electronic annotation /// 0005737 // cytoplasm // inferred from electronic annotation	0004871 // signal transducer activity // inferred from electronic annotation /// 0005509 // calcium ion binding // inferred from electronic annotation /// 0005515 // protein binding // inferred from electronic annotation /// 0008270 // zinc ion binding // inferred from electronic annotation /// 0016874 // ligase activity // inferred from electronic annotation /// 0046872 // metal ion binding // i…	---	---	---	AK079792(11)
1431059_x_at	1.54982	0.0409106	Mm.2152	HIV TAT specific factor 1	Htatsf1	chrX A4	---	72459	NP_082518	NM_028242	0006350 // transcription // inferred from electronic annotation /// 0006355 // regulation of transcription, DNA-dependent // inferred from electronic annotation	0005634 // nucleus // inferred from electronic annotation	0000166 // nucleotide binding // inferred from electronic annotation /// 0003676 // nucleic acid binding // inferred from electronic annotation /// 0003723 // RNA binding // inferred from electronic annotation /// 0005515 // protein binding // inferred from electronic annotation	---	---	---	AK012522(11),AK139853(11)
1451359_at	1.54923	0.0140926	Mm.284649	lysophosphatidylcholine acyltransferase 1	Lpcat1	chr13 C1	ENSMUSG00000021608	210992	NP_663351	NM_145376	0008152 // metabolic process // inferred from electronic annotation /// 0008654 // phospholipid biosynthetic process // inferred from direct assay /// 0008654 // phospholipid biosynthetic process // inferred from electronic annotation	0000139 // Golgi membrane // inferred from electronic annotation /// 0005783 // endoplasmic reticulum // inferred from direct assay /// 0005783 // endoplasmic reticulum // inferred from electronic annotation /// 0005789 // endoplasmic reticulum membrane // inferred from electronic annotation /// 0005794 // Golgi apparatus // inferred from direct assay /// 0005794 // Golgi apparatus // inferred fr…	0005509 // calcium ion binding // inferred from electronic annotation /// 0008415 // acyltransferase activity // inferred from electronic annotation /// 0016740 // transferase activity // inferred from electronic annotation /// 0047184 // 1-acylglycerophosphocholine O-acyltransferase activity // inferred from direct assay /// 0047184 // 1-acylglycerophosphocholine O-acyltransferase activity // in…	---	---	ENSMUSP00000022099 // span:53-75 // numtm:1	ENSMUST00000022099(11)
1425993_a_at	1.5491	0.000638893	Mm.270681	heat shock 105kDa/110kDa protein 1	Hsph1	chr5 G3|5 88.0 cM	ENSMUSG00000029657	15505	NP_038587	NM_013559	0006950 // response to stress // inferred from electronic annotation /// 0051085 // chaperone mediated protein folding requiring cofactor // inferred from direct assay	0005634 // nucleus // inferred from electronic annotation /// 0005737 // cytoplasm // inferred from electronic annotation	0000166 // nucleotide binding // inferred from electronic annotation /// 0005515 // protein binding // inferred from direct assay /// 0005524 // ATP binding // inferred from electronic annotation	---	---	---	BC018378(11),D67016(11),D67017(11),ENSMUST00000074846(11),ENSMUST00000110499(11),L40406(10),NM_013559(11)
1444447_at	1.54712	0.00168133	---	---	---	---	---	---	---	---	---	---	---	---	---	---	AK030102(11)
1421595_at	1.54686	0.0151028	Mm.266466	family with sequence similarity 184, member B	Fam184b	chr5 B3	---	58227	NP_067391	NM_021416	---	---	---	---	---	---	AB257856,BC056379,ENSMUST00000016023,NM_021416
1424076_at	1.54494	0.000247788	Mm.477731	glycerophosphodiester phosphodiesterase domain containing 1	Gdpd1	chr11 C	ENSMUSG00000061666	66569	NP_079914	NM_025638	0006071 // glycerol metabolic process // inferred from electronic annotation /// 0006629 // lipid metabolic process // inferred from electronic annotation	0016020 // membrane // inferred from electronic annotation /// 0016021 // integral to membrane // inferred from electronic annotation	0008081 // phosphoric diester hydrolase activity // inferred from electronic annotation /// 0008889 // glycerophosphodiester phosphodiesterase activity // inferred from electronic annotation /// 0016787 // hydrolase activity // inferred from electronic annotation	---	---	NP_079914.1 // span:5-24,200-222 // numtm:2 /// ENSMUSP00000020804 // span:5-24,200-222 // numtm:2 /// AAH16541.1 // span:5-24,200-222 // numtm:2	AK039183(11),BC016541(11),ENSMUST00000020804(11),NM_025638(11)
1441556_at	1.54371	0.0456758	Mm.435449	---	---	---	---	---	---	---	---	---	---	---	---	---	BB476958,BB153803,BB209299,BM239556
1438852_x_at	1.54324	0.037415	Mm.4933	minichromosome maintenance deficient 6 (MIS5 homolog, S. pombe) (S. cerevisiae)	Mcm6	chr1 E4|1 66.6 cM	ENSMUSG00000026355	17219	NP_032593	NM_008567	0006260 // DNA replication // inferred from electronic annotation /// 0006268 // DNA unwinding during replication // inferred from physical interaction /// 0006270 // DNA replication initiation // inferred from electronic annotation /// 0006350 // transcription // inferred from electronic annotation /// 0006355 // regulation of transcription, DNA-dependent // inferred from electronic annotation /…	0005634 // nucleus // inferred from direct assay /// 0005634 // nucleus // inferred from electronic annotation	0000166 // nucleotide binding // inferred from electronic annotation /// 0003677 // DNA binding // inferred from electronic annotation /// 0003678 // DNA helicase activity // inferred from physical interaction /// 0003697 // single-stranded DNA binding // inferred from physical interaction /// 0005515 // protein binding // inferred from physical interaction /// 0005524 // ATP binding // inferred …	Cell_Cycle_KEGG // GenMAPP /// DNA_replication_Reactome // GenMAPP /// G1_to_S_cell_cycle_Reactome // GenMAPP	---	---	AK195725(10),BC057584(11),D86726(11),ENSMUST00000027601(11),NM_008567(11)
1434903_s_at	1.54277	0.0133093	Mm.155583	interleukin 1 receptor-like 2	Il1rl2	chr1 B	---	107527	NP_573456	NM_133193	0007165 // signal transduction // inferred from electronic annotation /// 0045087 // innate immune response // inferred from electronic annotation	0016020 // membrane // inferred from electronic annotation /// 0016021 // integral to membrane // inferred from electronic annotation /// 0031224 // intrinsic to membrane // inferred from electronic annotation	0004872 // receptor activity // inferred from electronic annotation /// 0004888 // transmembrane receptor activity // inferred from electronic annotation /// 0004896 // cytokine receptor activity // inferred from sequence or structural similarity /// 0004908 // interleukin-1 receptor activity // inferred from electronic annotation /// 0004909 // interleukin-1, Type I, activating receptor activity…	---	---	---	AK085780(11)
1434130_at	1.54268	0.00363479	Mm.316553	lipoma HMGIC fusion partner-like 2	Lhfpl2	chr13 D1	ENSMUSG00000045312	218454	NP_766177	NM_172589	---	0016020 // membrane // inferred from electronic annotation /// 0016021 // integral to membrane // inferred from electronic annotation	---	---	---	BAC26786.1 // span:13-35,92-114,127-149,175-197 // numtm:4 /// NP_766177.1 // span:13-35,92-114,127-149,175-197 // numtm:4 /// ENSMUSP00000062239 // span:13-35,92-114,127-149,175-197 // numtm:4 /// ENSMUSP00000112655 // span:13-35,92-114,127-149,175-197 // numtm:4 /// ENSMUSP00000113468 // span:13-35,92-114,127-149,175-197 // numtm:4 /// AAH40389.1 // span:13-35,92-114,127-149,175-197 // numtm:4	AK030103(10),BC040389(11),NM_172589(11)
1424638_at	1.54096	0.00532218	Mm.477981	cyclin-dependent kinase inhibitor 1A (P21)	Cdkn1a	chr17 A3.3|17 15.23 cM	ENSMUSG00000023067	12575	NP_001104569 /// NP_031695	NM_001111099 /// NM_007669	0000082 // G1/S transition of mitotic cell cycle // inferred from electronic annotation /// 0000086 // G2/M transition of mitotic cell cycle // inferred from electronic annotation /// 0006974 // response to DNA damage stimulus // inferred from mutant phenotype /// 0007049 // cell cycle // inferred from electronic annotation /// 0007050 // cell cycle arrest // inferred from direct assay /// 000705…	0000307 // cyclin-dependent protein kinase holoenzyme complex // inferred from physical interaction /// 0005634 // nucleus // inferred from direct assay /// 0005634 // nucleus // inferred from electronic annotation /// 0005737 // cytoplasm // inferred from electronic annotation /// 0005829 // cytosol // inferred from direct assay	0004860 // protein kinase inhibitor activity // inferred from electronic annotation /// 0004861 // cyclin-dependent protein kinase inhibitor activity // inferred from direct assay /// 0004861 // cyclin-dependent protein kinase inhibitor activity // inferred from electronic annotation /// 0005515 // protein binding // inferred from physical interaction /// 0008270 // zinc ion binding // inferred f…	Cell_Cycle_KEGG // GenMAPP /// G1_to_S_cell_cycle_Reactome // GenMAPP	---	---	ENSMUST00000023829(11),NM_001111099(11),NM_007669(11)
1427707_a_at	1.54044	0.00294304	Mm.3988	Scl/Tal1 interrupting locus	Stil	chr4 D1	---	20460	NP_033211	NM_009185	0000578 // embryonic axis specification // inferred from mutant phenotype /// 0001701 // in utero embryonic development // inferred from mutant phenotype /// 0001843 // neural tube closure // inferred from mutant phenotype /// 0001947 // heart looping // inferred from mutant phenotype /// 0007224 // smoothened signaling pathway // inferred from mutant phenotype /// 0007275 // multicellular organi…	0005737 // cytoplasm // inferred from electronic annotation	---	---	---	---	BC060706(11),NM_009185(11)
1441793_at	1.53726	0.00160852	Mm.105324	Ring finger protein 39 (Rnf39), mRNA	Rnf39	chr17 B1	---	386454	NP_001093102 /// XP_359291 /// XP_909091	NM_001099632 /// XM_359291 /// XM_903998	---	---	0005515 // protein binding // inferred from electronic annotation /// 0008270 // zinc ion binding // inferred from electronic annotation /// 0046872 // metal ion binding // inferred from electronic annotation	---	---	---	BB740542,BB144165,BB824091
1459975_at	1.53693	0.00555965	Mm.90213	---	---	---	---	---	---	---	---	---	---	---	---	---	AI563644,AW492576
1452159_at	1.53509	0.00163012	Mm.26599	RIKEN cDNA 2310001A20 gene	2310001A20Rik	chr2 G3	ENSMUSG00000033096	71881	NP_082253	NM_027977	0009058 // biosynthetic process // inferred from electronic annotation	0016020 // membrane // inferred from electronic annotation /// 0016021 // integral to membrane // inferred from electronic annotation	0016844 // strictosidine synthase activity // inferred from electronic annotation	---	IPR013658 // SMP-30/Gluconolaconase/LRE-like region // 8.4E-5	CAC83967.1 // span:37-59 // numtm:1 /// ENSMUSP00000040840 // span:37-59 // numtm:1 /// AAH55706.1 // span:37-59 // numtm:1	AJ310638(10),BC055706(11),ENSMUST00000046399(11)
1440874_at	1.53506	0.0341179	Mm.24481	solute carrier organic anion transporter family, member 5A1	Slco5a1	chr1 A3	ENSMUSG00000025938	240726	NP_766429	NM_172841	0006810 // transport // inferred from electronic annotation	0016020 // membrane // inferred from electronic annotation	0005215 // transporter activity // inferred from electronic annotation	---	IPR011701 // Major facilitator superfamily MFS_1 // 1.1E-13	NP_766429.2 // span:133-155,170-192,199-221,265-287,308-330,350-372,434-456,471-493,650-672,687-709,737-759 // numtm:11 /// ENSMUSP00000111060 // span:133-155,170-192,199-221,266-288,301-323 // numtm:5 /// ENSMUSP00000111062 // span:133-155,170-192,199-221,265-287,308-330,350-372,434-456,471-493,650-672,687-709,737-759 // numtm:11	ENSMUST00000115401(11),ENSMUST00000115403(11),NM_172841(11)
1425788_a_at	1.53494	0.0124932	Mm.270783	enoyl Coenzyme A hydratase domain containing 2	Echdc2	chr4 C7|4 51.0 cM	ENSMUSG00000028601	52430	NP_081004	NM_026728	0006629 // lipid metabolic process // inferred from electronic annotation /// 0006631 // fatty acid metabolic process // inferred from electronic annotation /// 0008152 // metabolic process // inferred from electronic annotation	0005739 // mitochondrion // inferred from electronic annotation	0003824 // catalytic activity // inferred from electronic annotation /// 0016829 // lyase activity // inferred from electronic annotation	---	IPR001753 // Enoyl-CoA hydratase/isomerase // 1.4E-16	---	AK160482(11),BC025104(9),BC025454(11),ENSMUST00000030338(11),ENSMUST00000052999(11),ENSMUST00000106694(11),ENSMUST00000106695(11),ENSMUST00000116307(11),ENSMUST00000116308(11),ENSMUST00000116309(11),NM_026728(11)
1439687_at	1.53477	0.033648	Mm.198264	RAB14, member RAS oncogene family	Rab14	chr2 B	---	68365	NP_080973	NM_026697	0006810 // transport // inferred from electronic annotation /// 0007264 // small GTPase mediated signal transduction // inferred from electronic annotation /// 0015031 // protein transport // inferred from electronic annotation	0005622 // intracellular // inferred from electronic annotation /// 0005624 // membrane fraction // inferred from electronic annotation /// 0005764 // lysosome // inferred from electronic annotation /// 0005769 // early endosome // inferred from electronic annotation /// 0005770 // late endosome // inferred from electronic annotation /// 0005791 // rough endoplasmic reticulum // inferred from ele…	0000166 // nucleotide binding // inferred from electronic annotation /// 0005515 // protein binding // inferred from electronic annotation /// 0005525 // GTP binding // inferred from electronic annotation	---	---	---	AK083451(11)
1423566_a_at	1.5347	0.000327384	Mm.270681	heat shock 105kDa/110kDa protein 1	Hsph1	chr5 G3|5 88.0 cM	ENSMUSG00000029657	15505	NP_038587	NM_013559	0006950 // response to stress // inferred from electronic annotation /// 0051085 // chaperone mediated protein folding requiring cofactor // inferred from direct assay	0005634 // nucleus // inferred from electronic annotation /// 0005737 // cytoplasm // inferred from electronic annotation	0000166 // nucleotide binding // inferred from electronic annotation /// 0005515 // protein binding // inferred from direct assay /// 0005524 // ATP binding // inferred from electronic annotation	---	---	---	AK083179(9),BC018378(11),D67016(11),D67017(11),ENSMUST00000074846(11),ENSMUST00000076410(9),ENSMUST00000110498(11),ENSMUST00000110499(11),L40406(11),NM_013559(11)
1418938_at	1.53464	0.00288732	Mm.21389	deiodinase, iodothyronine, type II	Dio2	chr12 D3	ENSMUSG00000007682	13371	NP_034180	NM_010050	0042404 // thyroid hormone catabolic process // inferred from mutant phenotype /// 0042446 // hormone biosynthetic process // inferred from electronic annotation /// 0055114 // oxidation reduction // inferred from electronic annotation	0016020 // membrane // inferred from electronic annotation /// 0016021 // integral to membrane // inferred from electronic annotation	0004800 // thyroxine 5'-deiodinase activity // inferred from mutant phenotype /// 0004800 // thyroxine 5'-deiodinase activity // inferred from electronic annotation /// 0008430 // selenium binding // inferred from electronic annotation /// 0016491 // oxidoreductase activity // inferred from electronic annotation	---	---	---	AF093137(11),AF096875(11),AF177196(11),BC125383(11),BC125385(11),NM_010050(11)
1455090_at	1.53453	0.00579428	Mm.208919	angiopoietin-like 2	Angptl2	chr2 B	ENSMUSG00000004105	26360	NP_036053	NM_011923	0007165 // signal transduction // inferred from electronic annotation	0005576 // extracellular region // inferred from electronic annotation	0005102 // receptor binding // inferred from electronic annotation	---	---	---	ENSMUST00000004208(11),NM_011923(11)
1417275_at	1.53069	0.0183287	Mm.39040	myelin and lymphocyte protein, T-cell differentiation protein	Mal	chr2 F1	ENSMUSG00000027375	17153	NP_034892	NM_010762	0006917 // induction of apoptosis // inferred from direct assay	0000139 // Golgi membrane // inferred from electronic annotation /// 0005794 // Golgi apparatus // inferred from electronic annotation /// 0005886 // plasma membrane // inferred from electronic annotation /// 0016020 // membrane // inferred from electronic annotation /// 0016021 // integral to membrane // inferred from electronic annotation /// 0016324 // apical plasma membrane // inferred from e…	---	---	IPR008253 // Marvel // 5.3E-13	NP_034892.1 // span:26-48,54-76,89-111,126-148 // numtm:4 /// ENSMUSP00000028854 // span:26-48,54-76,89-111,126-148 // numtm:4 /// ENSMUSP00000028853 // span:4-26,33-55,70-92 // numtm:3 /// AAH06826.1 // span:26-48,54-76,89-111,126-148 // numtm:4	BC006826(11),ENSMUST00000028853(11),ENSMUST00000028854(11),NM_010762(11)
1435716_x_at	1.53031	0.0127684	Mm.274995	small nuclear ribonucleoprotein N /// SNRPN upstream reading frame	Snrpn /// Snurf	chr7 C /// chr7 C|7 29.0 cM	ENSMUSG00000000948	20646 /// 84704	NP_001076430 /// NP_001076431 /// NP_038698 /// NP_149409	NM_001082961 /// NM_001082962 /// NM_013670 /// NM_033174	---	0005634 // nucleus // traceable author statement /// 0005634 // nucleus // inferred from direct assay /// 0005634 // nucleus // inferred from electronic annotation /// 0030529 // ribonucleoprotein complex // inferred from electronic annotation	0003676 // nucleic acid binding // inferred from electronic annotation /// 0003723 // RNA binding // inferred from electronic annotation /// 0042802 // identical protein binding // inferred from electronic annotation	mRNA_processing_binding_Reactome // GenMAPP	---	---	NM_033174(10),NM_013670(10),NM_001082961(10),NM_001082962(10),ENSMUST00000059305(10),BC019589(10),BC024880(10)
1439198_at	1.52983	0.0192278	---	---	---	---	---	---	---	---	---	---	---	---	---	---	AK078747(11)
1445727_at	1.52963	0.0114863	Mm.9002	ubiquitin protein ligase E3A	Ube3a	chr7 C|7 28.65 cM	---	22215	NP_001029134 /// NP_035798 /// NP_766598	NM_001033962 /// NM_011668 /// NM_173010	0006464 // protein modification process // inferred from electronic annotation /// 0016567 // protein ubiquitination // inferred from direct assay /// 0019941 // modification-dependent protein catabolic process // inferred from electronic annotation	0005622 // intracellular // inferred from electronic annotation /// 0005634 // nucleus // inferred from direct assay /// 0005634 // nucleus // inferred from electronic annotation /// 0005737 // cytoplasm // inferred from electronic annotation /// 0005829 // cytosol // inferred from direct assay /// 0005829 // cytosol // inferred from electronic annotation /// 0043234 // protein complex // inferre…	0004842 // ubiquitin-protein ligase activity // inferred from direct assay /// 0005515 // protein binding // inferred from physical interaction /// 0005515 // protein binding // inferred from electronic annotation /// 0016874 // ligase activity // inferred from electronic annotation /// 0016881 // acid-amino acid ligase activity // inferred from electronic annotation	---	---	---	AK038208(11)
1431429_a_at	1.52907	0.0079114	Mm.12723	ADP-ribosylation factor-like 4A	Arl4a	chr12 B1|12 25.0 cM	ENSMUSG00000047446	11861	NP_001034604 /// NP_031513	NM_001039515 /// NM_007487	0007264 // small GTPase mediated signal transduction // inferred from electronic annotation /// 0050873 // brown fat cell differentiation // inferred from direct assay	0005622 // intracellular // inferred from electronic annotation /// 0005634 // nucleus // inferred from electronic annotation	0000166 // nucleotide binding // inferred from electronic annotation /// 0003924 // GTPase activity // traceable author statement /// 0005525 // GTP binding // inferred from electronic annotation	---	IPR013753 // Ras // 2.8E-7 /// IPR013753 // Ras // 2.8E-7	---	AK161281(9),BC029234(11),ENSMUST00000101472(11),NM_001039515(11),NM_007487(11)
1434150_a_at	1.52729	0.0167336	Mm.440573	HIG1 domain family, member 1C /// methyltransferase like 7A1 /// methyltransferase like 7A2	Higd1c /// Mettl7a1 /// Mettl7a2	chr15 F1 /// chr15 F3	ENSMUSG00000054619 /// ENSMUSG00000056487	380975 /// 393082 /// 70152	NP_001002900 /// NP_081610 /// NP_955771	NM_001002900 /// NM_027334 /// NM_199477	0008152 // metabolic process // inferred from electronic annotation	0016020 // membrane // inferred from electronic annotation /// 0016021 // integral to membrane // inferred from electronic annotation	0008168 // methyltransferase activity // inferred from electronic annotation /// 0016740 // transferase activity // inferred from electronic annotation	---	---	NP_081610.2 // span:10-32 // numtm:1 /// NP_955771.2 // span:9-31 // numtm:1 /// ENSMUSP00000065271 // span:10-32 // numtm:1 /// ENSMUSP00000085467 // span:9-31 // numtm:1 /// BAE92118.1 // span:10-32 // numtm:1 /// BAE92119.1 // span:9-31 // numtm:1 /// AAH55034.1 // span:10-32 // numtm:1 /// AAH90971.1 // span:9-31 // numtm:1	NM_027334(11),NM_199477(11),ENSMUST00000067752(11),ENSMUST00000088142(11),AB253943(11),AB253944(11),BC055034(11),BC090971(11)
1442944_at	1.52713	0.0108918	---	expressed sequence C76555	C76555	---	---	97125	---	---	---	---	---	---	---	---	C76555
1425784_a_at	1.52711	4.25218e-05	Mm.43278	olfactomedin 1	Olfm1	chr2 A3	ENSMUSG00000026833	56177	NP_001033701 /// NP_001033702 /// NP_001033703 /// NP_062371	NM_001038612 /// NM_001038613 /// NM_001038614 /// NM_019498	0007275 // multicellular organismal development // inferred from electronic annotation /// 0051259 // protein oligomerization // inferred from direct assay	0005615 // extracellular space // inferred from direct assay /// 0005783 // endoplasmic reticulum // inferred from electronic annotation /// 0005788 // endoplasmic reticulum lumen // inferred from electronic annotation /// 0016020 // membrane // inferred from electronic annotation	0005515 // protein binding // inferred from physical interaction	---	---	---	BC026547(11),D78262(11),D78264(11),ENSMUST00000028177(11),ENSMUST00000100244(11),ENSMUST00000113920(11),NM_001038613(11),NM_019498(11)
1440586_at	1.52685	0.0343584	---	RIKEN cDNA B430203I24 gene	B430203I24Rik	---	---	97874	---	---	---	---	---	---	---	---	AK080903(11)
1438895_at	1.52606	0.0292919	---	RIKEN cDNA A430102J17 gene	A430102J17Rik	---	---	109200	---	---	---	---	---	---	---	---	AK079887(11)
1424549_at	1.526	0.0241639	Mm.207605	degenerative spermatocyte homolog 2 (Drosophila), lipid desaturase	Degs2	chr12 F1	ENSMUSG00000021263	70059	NP_081575	NM_027299	0006629 // lipid metabolic process // inferred from electronic annotation /// 0006633 // fatty acid biosynthetic process // inferred from electronic annotation /// 0008610 // lipid biosynthetic process // inferred from electronic annotation /// 0055114 // oxidation reduction // inferred from electronic annotation	0005783 // endoplasmic reticulum // inferred from electronic annotation /// 0005789 // endoplasmic reticulum membrane // inferred from electronic annotation /// 0016020 // membrane // inferred from electronic annotation /// 0016021 // integral to membrane // inferred from electronic annotation	0000170 // sphingosine hydroxylase activity // inferred from direct assay /// 0016491 // oxidoreductase activity // inferred from electronic annotation /// 0016705 // oxidoreductase activity, acting on paired donors, with incorporation or reduction of molecular oxygen // inferred from electronic annotation	---	---	---	AF466377(11),BC016427(11),ENSMUST00000021691(11),NM_027299(11)
1434366_x_at	1.52594	0.00963074	Mm.2570	complement component 1, q subcomponent, beta polypeptide	C1qb	chr4 D3|4 66.1 cM	ENSMUSG00000036905	12260	NP_033907	NM_009777	0006955 // immune response // inferred from electronic annotation /// 0006958 // complement activation, classical pathway // inferred from electronic annotation /// 0045087 // innate immune response // inferred from electronic annotation	0005576 // extracellular region // inferred from electronic annotation	0042803 // protein homodimerization activity // inferred from direct assay	Complement_Activation_Classical // GenMAPP	---	---	BC067001,ENSMUST00000046384,M22531,M36293,NM_009777
1418914_s_at	1.52391	0.0494993	Mm.29981	betaine-homocysteine methyltransferase 2	Bhmt2	chr13 C3|13 49.0 cM	ENSMUSG00000042118	64918	NP_075022	NM_022884	0009086 // methionine biosynthetic process // not recorded /// 0009086 // methionine biosynthetic process // inferred from electronic annotation	0005737 // cytoplasm // inferred from electronic annotation	0008168 // methyltransferase activity // inferred from electronic annotation /// 0008270 // zinc ion binding // inferred from electronic annotation /// 0008898 // homocysteine S-methyltransferase activity // not recorded /// 0008898 // homocysteine S-methyltransferase activity // inferred from electronic annotation /// 0016740 // transferase activity // inferred from electronic annotation /// 004…	---	---	---	AF257474(11),BC013515(11),ENSMUST00000015941(11),NM_022884(11)
1428694_at	1.52383	0.00546887	---	microRNA host gene 1	Mirhg1	---	---	75957	---	---	---	---	---	---	---	---	AK053349(11)
1452462_a_at	1.5231	0.00117959	Mm.287163	BTG3 associated nuclear protein	Banp	chr8 E1|8 66.0 cM	ENSMUSG00000025316	53325	NP_001103570 /// NP_058092	NM_001110100 /// NM_016812	0006350 // transcription // inferred from electronic annotation /// 0006355 // regulation of transcription, DNA-dependent // inferred from electronic annotation /// 0007049 // cell cycle // inferred from electronic annotation /// 0007275 // multicellular organismal development // inferred from electronic annotation /// 0016568 // chromatin modification // inferred from electronic annotation	0005634 // nucleus // inferred from direct assay /// 0005634 // nucleus // inferred from electronic annotation	0003677 // DNA binding // inferred from electronic annotation /// 0005515 // protein binding // inferred from physical interaction	---	---	---	AF091234(11),AF235503(11),BC021650(11),BC022168(11),BC062641(11),ENSMUST00000026354(11),ENSMUST00000076274(11),ENSMUST00000093078(11),NM_001110100(11),NM_016812(11)
1460591_at	1.52281	0.0110485	Mm.463262	estrogen receptor 1 (alpha)	Esr1	chr10 A1|10 12.0 cM	ENSMUSG00000019768	13982	NP_031982	NM_007956	0006350 // transcription // inferred from electronic annotation /// 0006355 // regulation of transcription, DNA-dependent // inferred from electronic annotation /// 0016049 // cell growth // non-traceable author statement /// 0043526 // neuroprotection // inferred from electronic annotation /// 0043627 // response to estrogen stimulus // inferred from electronic annotation /// 0045839 // negative…	0005634 // nucleus // inferred from direct assay /// 0005634 // nucleus // inferred from electronic annotation /// 0005737 // cytoplasm // inferred from direct assay /// 0005886 // plasma membrane // inferred from electronic annotation /// 0030315 // T-tubule // inferred from electronic annotation /// 0043005 // neuron projection // inferred from electronic annotation /// 0043195 // terminal butt…	0003677 // DNA binding // inferred from electronic annotation /// 0003700 // transcription factor activity // inferred from electronic annotation /// 0003707 // steroid hormone receptor activity // inferred from electronic annotation /// 0004872 // receptor activity // inferred from electronic annotation /// 0004879 // ligand-dependent nuclear receptor activity // inferred from direct assay /// 0…	Nuclear_Receptors // GenMAPP	---	---	ENSMUST00000105590(11)
1423231_at	1.52227	0.0129991	Mm.335065	neurogranin	Nrgn	chr9 A4|9 17.0 cM	ENSMUSG00000053310	64011	NP_071312 /// XP_001478308 /// XP_001478676	NM_022029 /// XM_001478258 /// XM_001478626	0007243 // protein kinase cascade // traceable author statement	0005737 // cytoplasm // inferred from electronic annotation /// 0030054 // cell junction // inferred from electronic annotation /// 0042995 // cell projection // inferred from electronic annotation /// 0045202 // synapse // inferred from electronic annotation	0005516 // calmodulin binding // traceable author statement /// 0005516 // calmodulin binding // inferred from electronic annotation	---	---	---	BC061102(9),BC138511(10),BC138513(10),ENSMUST00000065668(9),NM_022029(10)
1451006_at	1.5214	0.000127845	Mm.11223	xanthine dehydrogenase	Xdh	chr17 E2|17 45.3 cM	ENSMUSG00000024066	22436	NP_035853	NM_011723	0007595 // lactation // inferred from mutant phenotype /// 0010044 // response to aluminum ion // inferred from electronic annotation /// 0030856 // regulation of epithelial cell differentiation // inferred from mutant phenotype /// 0045453 // bone resorption // inferred from electronic annotation /// 0055114 // oxidation reduction // inferred from direct assay /// 0055114 // oxidation reduction …	0005777 // peroxisome // inferred from electronic annotation /// 0005829 // cytosol // inferred from electronic annotation	0003676 // nucleic acid binding // inferred from electronic annotation /// 0003824 // catalytic activity // inferred from electronic annotation /// 0004854 // xanthine dehydrogenase activity // inferred from direct assay /// 0004854 // xanthine dehydrogenase activity // inferred from electronic annotation /// 0004855 // xanthine oxidase activity // inferred from electronic annotation /// 0005506 …	---	---	---	ENSMUST00000024866(11),NM_011723(11)
1446319_at	1.5208	0.00376636	Mm.34785	ankyrin repeat and SOCS box-containing 7	Asb7	chr7 C	ENSMUSG00000030509	117589	NP_536691 /// NP_839954	NM_080443 /// NM_178236 /// NR_003961	0007242 // intracellular signaling cascade // inferred from electronic annotation /// 0019941 // modification-dependent protein catabolic process // inferred from electronic annotation	0005634 // nucleus // inferred from electronic annotation /// 0005737 // cytoplasm // inferred from electronic annotation /// 0005794 // Golgi apparatus // inferred from electronic annotation	---	---	IPR002110 // Ankyrin // 3.4 /// IPR002110 // Ankyrin // 9.6E-4	---	AK051017(11),ENSMUST00000068980(11)
1419687_at	1.51935	0.00974367	Mm.439977	MACRO domain containing 1	Macrod1	chr19 A	ENSMUSG00000036278	107227	NP_598908	NM_134147	---	0005739 // mitochondrion // inferred from direct assay	---	---	---	---	BC008653(10),ENSMUST00000040261(11),NM_134147(11)
1455890_x_at	1.51932	0.0167684	Mm.274995	predicted gene, EG545062 /// small nuclear ribonucleoprotein N	EG545062 /// Snrpn	chr14 D1 /// chr7 C|7 29.0 cM	---	20646 /// 545062	NP_001076430 /// NP_001076431 /// NP_038698	NM_001082961 /// NM_001082962 /// NM_013670 /// XR_033737 /// XR_034695	---	0005634 // nucleus // traceable author statement /// 0005634 // nucleus // inferred from electronic annotation /// 0005634 // nucleus // inferred from direct assay /// 0030529 // ribonucleoprotein complex // inferred from electronic annotation	0003676 // nucleic acid binding // inferred from electronic annotation /// 0003723 // RNA binding // inferred from electronic annotation /// 0042802 // identical protein binding // inferred from electronic annotation	---	---	---	S40304,BC024880,BC019589,XR_033737,X62648
1441445_at	1.51901	0.00793467	Mm.121361	period homolog 3 (Drosophila)	Per3	chr4 E2	---	18628	NP_035197	NM_011067	0006350 // transcription // inferred from electronic annotation /// 0006355 // regulation of transcription, DNA-dependent // inferred from electronic annotation /// 0007165 // signal transduction // inferred from electronic annotation /// 0007623 // circadian rhythm // inferred from direct assay /// 0048511 // rhythmic process // inferred from electronic annotation	0005634 // nucleus // inferred from electronic annotation /// 0005737 // cytoplasm // inferred from electronic annotation	0004871 // signal transducer activity // inferred from electronic annotation	---	---	---	AK081361(11)
1446510_at	1.51827	0.00652651	Mm.443088	---	---	---	---	---	---	---	---	---	---	---	---	---	BM245261,AI586177
1459226_at	1.51752	0.0122371	Mm.309221	---	---	---	---	---	---	---	---	---	---	---	---	---	BB396862,AW060379
1425675_s_at	1.51725	0.0381774	Mm.322502	carcinoembryonic antigen-related cell adhesion molecule 1	Ceacam1	chr7 A3|7 5.5 cM	ENSMUSG00000054385 /// ENSMUSG00000074272	26365	NP_001034274 /// NP_001034275 /// NP_001034276 /// NP_036056	NM_001039185 /// NM_001039186 /// NM_001039187 /// NM_011926	0043406 // positive regulation of MAP kinase activity // not recorded /// 0044419 // interspecies interaction between organisms // inferred from electronic annotation	0005886 // plasma membrane // inferred from electronic annotation /// 0009986 // cell surface // inferred from direct assay /// 0016020 // membrane // inferred from electronic annotation /// 0016021 // integral to membrane // not recorded /// 0016021 // integral to membrane // inferred from electronic annotation	0004872 // receptor activity // inferred from electronic annotation	---	---	NP_001106839.1 // span:422-444 // numtm:1 /// NP_001106840.1 // span:242-264 // numtm:1 /// NP_031569.1 // span:244-266 // numtm:1 /// NP_001034274.1 // span:426-448 // numtm:1 /// NP_001034275.1 // span:426-448 // numtm:1 /// NP_036056.2 // span:246-268 // numtm:1 /// NP_001034276.1 // span:246-268 // numtm:1 /// ENSMUSP00000096263 // span:426-448 // numtm:1 /// ENSMUSP00000096265 // span:246-26…	ENSMUST00000098666(11),ENSMUST00000098668(11),ENSMUST00000098669(11),ENSMUST00000098672(11),M77196(11),NM_001039185(11),NM_001039186(11),NM_001039187(11),NM_011926(11),X67279(11)
1429947_a_at	1.51675	0.0248798	Mm.116687	Z-DNA binding protein 1	Zbp1	chr2 H3	ENSMUSG00000027514	58203	NP_001132991 /// NP_067369	NM_001139519 /// NM_021394	---	---	0003677 // DNA binding // inferred from electronic annotation /// 0003692 // left-handed Z-DNA binding // inferred from direct assay /// 0003723 // RNA binding // inferred from electronic annotation /// 0003726 // double-stranded RNA adenosine deaminase activity // inferred from electronic annotation	mRNA_processing_binding_Reactome // GenMAPP	---	---	AF136520(11),BC020033(10),ENSMUST00000029018(11),ENSMUST00000109116(11),NM_001139519(11),NM_021394(11)
1423586_at	1.51664	0.0064515	Mm.4128	AXL receptor tyrosine kinase	Axl	chr7 A3-B1|7 6.0 cM	ENSMUSG00000002602	26362	NP_033491	NM_009465	0006468 // protein amino acid phosphorylation // inferred from electronic annotation /// 0031668 // cellular response to extracellular stimulus // inferred from direct assay	0016020 // membrane // inferred from electronic annotation /// 0016021 // integral to membrane // inferred from electronic annotation	0000166 // nucleotide binding // inferred from electronic annotation /// 0004672 // protein kinase activity // inferred from electronic annotation /// 0004713 // protein tyrosine kinase activity // inferred from electronic annotation /// 0004714 // transmembrane receptor protein tyrosine kinase activity // inferred from electronic annotation /// 0004872 // receptor activity // inferred from elect…	---	---	NP_033491.2 // span:444-466 // numtm:1 /// ENSMUSP00000083110 // span:435-457 // numtm:1 /// ENSMUSP00000002677 // span:444-466 // numtm:1 /// AAH46618.1 // span:444-466 // numtm:1 /// AAH50914.1 // span:444-466 // numtm:1 /// AAH58230.1 // span:435-457 // numtm:1	AK170897(11),BC008551(10),BC046618(11),BC050914(11),BC058230(11),ENSMUST00000002677(11),ENSMUST00000085948(11),NM_009465(11)
1424704_at	1.51656	0.00388998	Mm.391013	runt related transcription factor 2	Runx2	chr17 B3|17 28.07 cM	ENSMUSG00000039153	12393	NP_001139392 /// NP_001139510 /// NP_033950	NM_001145920 /// NM_001146038 /// NM_009820	0001501 // skeletal system development // inferred from mutant phenotype /// 0001649 // osteoblast differentiation // inferred from genetic interaction /// 0001649 // osteoblast differentiation // inferred from mutant phenotype /// 0001958 // endochondral ossification // inferred from mutant phenotype /// 0002051 // osteoblast fate commitment // inferred from genetic interaction /// 0002062 // ch…	0005634 // nucleus // inferred from direct assay /// 0005634 // nucleus // inferred from electronic annotation /// 0005667 // transcription factor complex // inferred from direct assay /// 0005737 // cytoplasm // inferred from direct assay	0003677 // DNA binding // inferred from direct assay /// 0003677 // DNA binding // inferred from genetic interaction /// 0003677 // DNA binding // inferred from electronic annotation /// 0003682 // chromatin binding // inferred from direct assay /// 0003700 // transcription factor activity // traceable author statement /// 0003700 // transcription factor activity // inferred from electronic annot…	TGF_Beta_Signaling_Pathway // GenMAPP	---	---	D14636(11),ENSMUST00000113571(11),ENSMUST00000113572(11),NM_001145920(11),NM_001146038(11),NM_009820(11)
1441958_s_at	1.51609	0.0179052	Mm.3383	advanced glycosylation end product-specific receptor	Ager	chr17 B1	ENSMUSG00000015452	11596	NP_031451	NM_007425	0007259 // JAK-STAT cascade // inferred from electronic annotation /// 0007399 // nervous system development // inferred from electronic annotation /// 0007420 // brain development // inferred from electronic annotation /// 0007568 // aging // inferred from electronic annotation /// 0048661 // positive regulation of smooth muscle cell proliferation // inferred from electronic annotation /// 00509…	0005615 // extracellular space // inferred from electronic annotation /// 0009925 // basal plasma membrane // inferred from electronic annotation /// 0016020 // membrane // inferred from electronic annotation /// 0016021 // integral to membrane // inferred from electronic annotation	0004872 // receptor activity // inferred from electronic annotation /// 0050785 // advanced glycation end-product receptor activity // inferred from electronic annotation	---	---	NP_031451.2 // span:339-361 // numtm:1 /// ENSMUSP00000015596 // span:339-361 // numtm:1 /// AAH61182.1 // span:339-361 // numtm:1 /// AAA40040.1 // span:340-362 // numtm:1	BC061182(11),ENSMUST00000015596(11),L33412(11),NM_007425(11)
1456893_at	1.51495	0.00820625	---	---	---	---	---	---	---	---	---	---	---	---	---	---	AK149443(11)
1455106_a_at	1.51397	0.0113467	Mm.16831	creatine kinase, brain	Ckb	chr12 F1|12 55.0 cM	ENSMUSG00000001270	12709	NP_067248	NM_021273	0007420 // brain development // inferred from electronic annotation /// 0030644 // cellular chloride ion homeostasis // inferred from electronic annotation	0005737 // cytoplasm // inferred from electronic annotation /// 0005739 // mitochondrion // inferred from direct assay	0000166 // nucleotide binding // inferred from electronic annotation /// 0003824 // catalytic activity // inferred from electronic annotation /// 0004111 // creatine kinase activity // inferred from electronic annotation /// 0005515 // protein binding // inferred from electronic annotation /// 0005524 // ATP binding // inferred from electronic annotation /// 0016301 // kinase activity // inferred…	---	---	---	BC015271(9),BC058257(10),BC106109(9),ENSMUST00000001304(11),NM_021273(11)
1459009_at	1.51373	0.0366626	---	---	---	---	---	---	---	---	---	---	---	---	---	---	AI661876
1425359_at	1.51312	0.0127243	Mm.133036	mal, T-cell differentiation protein-like	Mall	chr2 F1	ENSMUSG00000027377	228576	NP_663507	NM_145532	---	0000139 // Golgi membrane // inferred from electronic annotation /// 0000139 // Golgi membrane // inferred from sequence or structural similarity /// 0005886 // plasma membrane // inferred from electronic annotation /// 0005886 // plasma membrane // inferred from sequence or structural similarity /// 0016020 // membrane // inferred from electronic annotation /// 0016021 // integral to membrane //…	0005515 // protein binding // inferred from electronic annotation /// 0005515 // protein binding // inferred from sequence or structural similarity	---	---	NP_663507.1 // span:24-46,59-81,96-118,131-153 // numtm:4 /// ENSMUSP00000028856 // span:24-46,59-81,96-118,131-153 // numtm:4 /// AAH12256.1 // span:24-46,59-81,96-118,131-153 // numtm:4	BC012256(11),ENSMUST00000028856(11),NM_145532(11)
1460629_at	1.51244	0.0014454	Mm.117087	tripartite motif-containing 16	Trim16	chr11 B2	ENSMUSG00000047821	94092	NP_444399	NM_053169	---	0005622 // intracellular // inferred from electronic annotation /// 0005737 // cytoplasm // inferred from direct assay /// 0005737 // cytoplasm // inferred from electronic annotation	0008270 // zinc ion binding // inferred from electronic annotation /// 0046872 // metal ion binding // inferred from electronic annotation	---	---	---	NM_053169(11)
1436346_at	1.50992	0.00984154	Mm.32955	CD109 antigen	Cd109	chr9 E1	ENSMUSG00000046186	235505	NP_694738	NM_153098	---	0005576 // extracellular region // inferred from electronic annotation /// 0005615 // extracellular space // inferred from electronic annotation /// 0005886 // plasma membrane // inferred from electronic annotation /// 0016020 // membrane // inferred from electronic annotation /// 0031225 // anchored to membrane // inferred from electronic annotation	0004866 // endopeptidase inhibitor activity // inferred from electronic annotation /// 0004867 // serine-type endopeptidase inhibitor activity // inferred from electronic annotation /// 0005515 // protein binding // inferred from electronic annotation /// 0030414 // peptidase inhibitor activity // inferred from electronic annotation	---	---	NP_694738.1 // span:7-29 // numtm:1 /// ENSMUSP00000091330 // span:7-29 // numtm:1 /// AAH52443.1 // span:7-29 // numtm:1 /// ABI30218.1 // span:7-29 // numtm:1	BC052443(11),DQ832284(11),ENSMUST00000093812(11),NM_153098(11)
1437463_x_at	1.50809	0.0423429	Mm.14455	transforming growth factor, beta induced	Tgfbi	chr13 38.0 cM	ENSMUSG00000035493	21810	NP_033395	NM_009369	0007155 // cell adhesion // inferred from direct assay /// 0007155 // cell adhesion // inferred from electronic annotation /// 0030198 // extracellular matrix organization // inferred from direct assay	0005576 // extracellular region // inferred from electronic annotation /// 0005578 // proteinaceous extracellular matrix // inferred from direct assay /// 0005578 // proteinaceous extracellular matrix // inferred from electronic annotation /// 0005615 // extracellular space // inferred from direct assay	0005515 // protein binding // inferred from electronic annotation /// 0050840 // extracellular matrix binding // inferred from direct assay	---	---	---	ENSMUST00000045173,L19932,NM_009369
1426758_s_at	1.50781	0.00637665	Mm.289645	maternally expressed 3	Meg3	chr12 F1|12 54.0 cM	ENSMUSG00000021268	17263	---	NR_003633 /// NR_027651 /// NR_027652 /// XR_035480 /// XR_035483 /// XR_035484	---	---	---	---	---	---	AK018105(11),AK147321(11),BC024818(11),BC051667(11),BC094421(11),NR_003633(11),Y13832(11)
1456917_at	1.50688	0.0239738	Mm.229141	ADP-ribosylation factor guanine nucleotide-exchange factor 1(brefeldin A-inhibited), mRNA (cDNA clone IMAGE:4020499)	Arfgef1	chr1 A2	---	211673	NP_001095900 /// XP_001473216 /// XP_980514	NM_001102430 /// XM_001473166 /// XM_975420	---	---	0017022 // myosin binding // inferred from electronic annotation	---	---	---	AW554978,AW554214,BG074756,AW554982,BM124006,BG087379
1434528_at	1.50548	0.000305766	Mm.24204	alanine and arginine rich domain containing protein	Aard	chr15 C	ENSMUSG00000068522	239435	NP_780712	NM_175503	---	---	---	---	---	---	AY134665(10),BC089505(10),ENSMUST00000090025(10),NM_175503(10)
1455467_at	1.50272	0.00174133	Mm.268997	RIKEN cDNA C330043M08 gene	C330043M08Rik	chr6 B3	ENSMUSG00000038022	330323	NP_001136253 /// NP_808551	NM_001142781 /// NM_177883	---	---	---	---	---	---	AK205033,ENSMUST00000053094,NM_001142781
1429896_at	1.50254	0.0052407	---	RIKEN cDNA 5830408B19 gene	5830408B19Rik	---	---	74756	---	---	---	---	---	---	---	---	AK017909(11)
1439295_x_at	1.50226	0.0287045	Mm.284947	predicted gene, EG434179	EG434179	chr7 B3|7	ENSMUSG00000069727	434179	NP_001008427	NM_001008427	0006350 // transcription // inferred from electronic annotation /// 0006355 // regulation of transcription, DNA-dependent // inferred from electronic annotation	0005622 // intracellular // inferred from electronic annotation /// 0005634 // nucleus // inferred from electronic annotation	0003676 // nucleic acid binding // inferred from electronic annotation /// 0008270 // zinc ion binding // inferred from electronic annotation /// 0046872 // metal ion binding // inferred from electronic annotation	---	---	---	ENSMUST00000107992(11),NM_001008427(11)
1425525_a_at	1.50012	0.00147159	Mm.290884	purinergic receptor P2X, ligand-gated ion channel 4	P2rx4	chr5 F|5 65.0 cM	ENSMUSG00000029470	18438	NP_035156	NM_011026	0006809 // nitric oxide biosynthetic process // inferred from direct assay /// 0006809 // nitric oxide biosynthetic process // inferred from mutant phenotype /// 0006810 // transport // inferred from electronic annotation /// 0006811 // ion transport // inferred from electronic annotation /// 0006816 // calcium ion transport // inferred from mutant phenotype /// 0042311 // vasodilation // inferre…	0005887 // integral to plasma membrane // inferred from sequence or structural similarity /// 0016020 // membrane // inferred from electronic annotation /// 0016021 // integral to membrane // inferred from electronic annotation /// 0045177 // apical part of cell // inferred from direct assay	0004872 // receptor activity // inferred from electronic annotation /// 0004931 // ATP-gated cation channel activity // inferred from mutant phenotype /// 0004931 // ATP-gated cation channel activity // traceable author statement /// 0005216 // ion channel activity // inferred from electronic annotation /// 0005524 // ATP binding // inferred from electronic annotation	---	---	NP_035156.2 // span:28-50,339-361 // numtm:2 /// AAC95601.1 // span:28-50,339-361 // numtm:2 /// AAC95602.1 // span:28-50,312-334 // numtm:2 /// ENSMUSP00000031429 // span:28-50,339-361 // numtm:2 /// ENSMUSP00000076669 // span:28-50,317-339 // numtm:2 /// ENSMUSP00000080269 // span:28-50,312-334 // numtm:2 /// AAH05597.1 // span:28-50,312-334 // numtm:2	AF089751(11),AF089752(11),BC005597(11),ENSMUST00000031429(11),ENSMUST00000077457(11),ENSMUST00000081554(11),NM_011026(11)
1449327_at	0.499675	0.00421312	Mm.333053	RIKEN cDNA 1600015I10 gene	1600015I10Rik	chr6 B2.3	ENSMUSG00000029813	69761	NP_001074742	NM_001081273	0009308 // cellular amine metabolic process // inferred from electronic annotation /// 0055114 // oxidation reduction // inferred from electronic annotation	---	0005507 // copper ion binding // inferred from electronic annotation /// 0008131 // amine oxidase activity // inferred from electronic annotation /// 0048038 // quinone binding // inferred from electronic annotation	---	---	GENSCAN00000024092 // span:7-24 // numtm:1 /// ENSMUSP00000031837 // span:7-24 // numtm:1	BC085280(11),ENSMUST00000031837(11)
1422290_at	0.494569	0.00383784	Mm.40573	5-hydroxytryptamine (serotonin) receptor 1D	Htr1d	chr4 D3|4 66.0 cM	ENSMUSG00000070687	15552	NP_032335	NM_008309	0007165 // signal transduction // inferred from electronic annotation /// 0007186 // G-protein coupled receptor protein signaling pathway // inferred from electronic annotation /// 0009636 // response to toxin // inferred from direct assay	0005886 // plasma membrane // inferred from electronic annotation /// 0016020 // membrane // inferred from electronic annotation /// 0016021 // integral to membrane // inferred from electronic annotation	0004871 // signal transducer activity // inferred from electronic annotation /// 0004872 // receptor activity // inferred from electronic annotation /// 0004930 // G-protein coupled receptor activity // inferred from electronic annotation /// 0004993 // serotonin receptor activity // inferred from direct assay /// 0051378 // serotonin binding // inferred from direct assay	GPCRDB_Class_A_Rhodopsin-like // GenMAPP /// GPCRDB_Other // GenMAPP /// Monoamine_GPCRs // GenMAPP	IPR001828 // Extracellular ligand-binding receptor // 1.9E-16	NP_032335.2 // span:39-61,73-95,110-129,150-172,192-214,300-322,337-356 // numtm:7 /// ENSMUSP00000086052 // span:39-61,73-95,110-129,150-172,192-214,300-322,337-356 // numtm:7 /// ENSMUSP00000112402 // span:39-61,73-95,110-129,150-172,192-214,300-322,337-356 // numtm:7 /// ENSMUSP00000112840 // span:39-61,73-95,110-129,150-172,192-214,300-322,337-356 // numtm:7 /// ENSMUSP00000092185 // span:39-…	BC103532(10),BC103535(10),ENSMUST00000088677(10),ENSMUST00000094603(10),ENSMUST00000117699(10),ENSMUST00000121571(10),NM_008309(10)
1427651_x_at	0.494032	0.0394738	Mm.426002	histocompatibility 2, D region locus 1 /// histocompatibility 2, D region /// similar to H-2 class I histocompatibility antigen, D-B alpha chain precursor (H-2D(B))	H2-D1 /// H2-L /// LOC636948	chr17 19.13 cM /// chr17 B1|17 19.09 cM	ENSMUSG00000073411	14964 /// 14980 /// 636948	NP_034510	NM_010380 /// XR_032349	0002474 // antigen processing and presentation of peptide antigen via MHC class I // inferred from electronic annotation /// 0006952 // defense response // traceable author statement /// 0006955 // immune response // inferred from electronic annotation /// 0019882 // antigen processing and presentation // inferred from electronic annotation /// 0051289 // protein homotetramerization // inferred f…	0005886 // plasma membrane // inferred from direct assay /// 0009897 // external side of plasma membrane // inferred from direct assay /// 0016020 // membrane // inferred from electronic annotation /// 0016021 // integral to membrane // inferred from electronic annotation /// 0042612 // MHC class I protein complex // inferred from electronic annotation	0005515 // protein binding // inferred from physical interaction	---	IPR013098 // Immunoglobulin I-set // 2.0E-6	NP_034510.3 // span:308-330 // numtm:1 /// GENSCAN00000016539 // span:763-785,798-820,835-857,870-892,917-939,965-984 // numtm:6 /// ENSMUSP00000084418 // span:311-333 // numtm:1 /// AAI32089.1 // span:308-330 // numtm:1 /// AAI32656.1 // span:308-330 // numtm:1 /// AAA89206.1 // span:308-330 // numtm:1 /// AAA39604.1 // span:308-330 // numtm:1 /// AAA39605.1 // span:308-330 // numtm:1 /// AAA397…	L36068,NM_010380,GENSCAN00000016539,M69068,BC132655,BC132088,M34962,XR_032349,ENSMUST00000087173,U47325,M69067,M19687,M86502,M34961
1418480_at	0.493564	0.00750951	Mm.293614	pro-platelet basic protein	Ppbp	chr5 E1	ENSMUSG00000029372	57349	NP_076274	NM_023785	0006955 // immune response // inferred from electronic annotation	0005576 // extracellular region // inferred from electronic annotation	0005125 // cytokine activity // inferred from electronic annotation /// 0008009 // chemokine activity // inferred from electronic annotation	---	---	NP_076274.1 // span:20-39 // numtm:1 /// AAG36786.1 // span:20-39 // numtm:1 /// ENSMUSP00000031319 // span:20-39 // numtm:1	AF219112(11),ENSMUST00000031319(11),NM_023785(11)
1431975_at	0.493198	0.00175395	---	RIKEN cDNA 4930521O11 gene	4930521O11Rik	---	---	74715	---	---	---	---	---	---	---	---	AK015864(11)
1419662_at	0.488594	0.000613397	Mm.4258	osteoglycin	Ogn	chr13 A5	ENSMUSG00000021390	18295	NP_032786	NM_008760	---	0005576 // extracellular region // inferred from electronic annotation /// 0005578 // proteinaceous extracellular matrix // inferred from electronic annotation /// 0005783 // endoplasmic reticulum // inferred from electronic annotation	0005515 // protein binding // inferred from electronic annotation /// 0008083 // growth factor activity // inferred from electronic annotation	---	---	---	BC021939(11),D31951(11),ENSMUST00000021822(11),NM_008760(11)
1452473_at	0.488093	0.00190167	Mm.41984	proline rich 15	Prr15	chr6 B3	ENSMUSG00000045725	78004	NP_084300	NM_030024	0007275 // multicellular organismal development // inferred from electronic annotation	---	---	---	---	---	BC055838(11),ENSMUST00000059138(11),NM_030024(11)
1416321_s_at	0.486059	0.000731603	Mm.214514	proline arginine-rich end leucine-rich repeat	Prelp	chr1 E4|1 74.3 cM	ENSMUSG00000041577	116847	NP_473418	NM_054077	0007569 // cell aging // inferred from direct assay	0005576 // extracellular region // inferred from electronic annotation /// 0005578 // proteinaceous extracellular matrix // inferred from electronic annotation	0005515 // protein binding // inferred from electronic annotation	---	---	---	BC019775(11),ENSMUST00000048432(11),NM_054077(11)
1422135_at	0.477185	0.000104431	Mm.456449	zinc finger protein 146	Zfp146	chr7 B1	ENSMUSG00000037029	26465	NP_036110	NM_011980	---	0005622 // intracellular // inferred from electronic annotation /// 0005634 // nucleus // inferred from electronic annotation /// 0005730 // nucleolus // inferred from electronic annotation /// 0005737 // cytoplasm // inferred from electronic annotation	0003676 // nucleic acid binding // inferred from electronic annotation /// 0003677 // DNA binding // inferred from electronic annotation /// 0008270 // zinc ion binding // inferred from electronic annotation /// 0046872 // metal ion binding // inferred from electronic annotation	---	---	---	BC127038(9),BC127039(9),NM_011980(10)
1458236_at	0.473923	0.0103334	Mm.406254	---	---	---	---	---	---	---	---	---	---	---	---	---	AK084265(11)
1427056_at	0.470082	0.00149169	Mm.65867	a disintegrin-like and metallopeptidase (reprolysin type) with thrombospondin type 1 motif, 15	Adamts15	chr9 A4	ENSMUSG00000033453	235130	NP_001019310	NM_001024139	0006508 // proteolysis // inferred from electronic annotation	0005576 // extracellular region // inferred from electronic annotation /// 0005578 // proteinaceous extracellular matrix // inferred from electronic annotation /// 0031012 // extracellular matrix // inferred from electronic annotation	0004222 // metalloendopeptidase activity // inferred from electronic annotation /// 0008233 // peptidase activity // inferred from electronic annotation /// 0008237 // metallopeptidase activity // inferred from electronic annotation /// 0008270 // zinc ion binding // inferred from electronic annotation /// 0016787 // hydrolase activity // inferred from electronic annotation /// 0046872 // metal i…	---	---	---	BC094677(11),ENSMUST00000065112(11),NM_001024139(11)
1453046_at	0.466663	0.000367371	---	RIKEN cDNA 1700110I01 gene	1700110I01Rik	chr14 A3	ENSMUSG00000072741 /// ENSMUSG00000079404 /// ENSMUSG00000079407	73549	XP_001472019	XM_001471969	---	---	---	---	---	---	AK007159(11)
1423963_at	0.464389	0.0056858	Mm.289082	WD repeat domain 26	Wdr26	chr1 H4	---	226757	NP_663489	NM_145514	---	0005737 // cytoplasm // inferred from electronic annotation	---	---	---	---	NM_145514(11)
1435639_at	0.459633	0.000583292	Mm.271619	RIKEN cDNA 2610528A11 gene	2610528A11Rik	chr14 B	---	70045	XP_985756 /// XP_992896	XM_980662 /// XM_987802	---	---	---	---	---	XP_992896.1 // span:4-21 // numtm:1	AK012157(11),BC049685(11),XM_987802(11)
1453102_at	0.458745	0.00203132	Mm.426781	fibronectin leucine rich transmembrane protein 3	Flrt3	chr2 F3	ENSMUSG00000051379	71436	NP_848469	NM_178382	---	0016021 // integral to membrane // inferred from electronic annotation	0005515 // protein binding // inferred from electronic annotation	---	---	NP_848469.1 // span:530-552 // numtm:1 /// ENSMUSP00000053399 // span:530-552 // numtm:1 /// ENSMUSP00000105684 // span:530-552 // numtm:1 /// BAC98179.1 // span:544-566 // numtm:1 /// AAR92203.1 // span:530-552 // numtm:1 /// AAH52043.1 // span:530-552 // numtm:1	AK129369(11),AY495670(11),BC052043(11),NM_178382(11)
1422412_x_at	0.457252	0.0396207	---	eosinophil-associated, ribonuclease A family, member 3	Ear3	---	---	53876	NP_059084	NM_017388	---	---	0003676 // nucleic acid binding // inferred from electronic annotation /// 0004518 // nuclease activity // inferred from electronic annotation /// 0004519 // endonuclease activity // inferred from electronic annotation /// 0004522 // pancreatic ribonuclease activity // inferred from electronic annotation /// 0016787 // hydrolase activity // inferred from electronic annotation	---	---	---	NM_017388(11)
1455540_at	0.449943	0.000610553	Mm.343942	carbamoyl-phosphate synthetase 1	Cps1	chr1 C3|1 43.4 cM	---	227231	NP_001074278	NM_001080809	0000050 // urea cycle // inferred by curator /// 0000050 // urea cycle // inferred from electronic annotation /// 0006541 // glutamine metabolic process // inferred from electronic annotation /// 0006807 // nitrogen compound metabolic process // inferred from electronic annotation /// 0008152 // metabolic process // inferred from electronic annotation	0005739 // mitochondrion // inferred from direct assay /// 0005739 // mitochondrion // inferred from electronic annotation	0000166 // nucleotide binding // inferred from electronic annotation /// 0003824 // catalytic activity // inferred from electronic annotation /// 0004086 // carbamoyl-phosphate synthase activity // inferred from electronic annotation /// 0004087 // carbamoyl-phosphate synthase (ammonia) activity // inferred from mutant phenotype /// 0004087 // carbamoyl-phosphate synthase (ammonia) activity // in…	---	IPR003135 // ATP-dependent carboxylate-amine ligase-like, ATP-grasp // 1.6E-4 /// IPR005480 // Carbamoyl-phosphate synthetase large chain, oligomerisation // 2.7E-25	---	BC067211(9)
1451788_at	0.427737	0.00182916	Mm.33326	coagulation factor XI	F11	chr8 B1.1|8 25.0 cM	ENSMUSG00000031645	109821	NP_082342	NM_028066	0006508 // proteolysis // inferred from electronic annotation /// 0007596 // blood coagulation // inferred from electronic annotation /// 0030193 // regulation of blood coagulation // inferred from mutant phenotype	0005576 // extracellular region // inferred from electronic annotation	0003824 // catalytic activity // inferred from electronic annotation /// 0004252 // serine-type endopeptidase activity // inferred from electronic annotation /// 0008201 // heparin binding // inferred from electronic annotation /// 0008233 // peptidase activity // inferred from electronic annotation /// 0008236 // serine-type peptidase activity // inferred from electronic annotation /// 0016787 /…	---	---	---	AF356627(10),BC019485(11),ENSMUST00000034064(11),NM_028066(11)
1429772_at	0.420318	0.0232796	Mm.2251	plexin A2	Plxna2	---	ENSMUSG00000026640	18845	NP_032908	NM_008882	0007165 // signal transduction // inferred from electronic annotation /// 0007166 // cell surface receptor linked signal transduction // inferred from direct assay /// 0007275 // multicellular organismal development // inferred from electronic annotation /// 0021935 // granule cell precursor tangential migration // inferred from mutant phenotype /// 0051642 // centrosome localization // inferred …	0005622 // intracellular // inferred from electronic annotation /// 0016020 // membrane // inferred from electronic annotation /// 0016021 // integral to membrane // inferred from electronic annotation	0004872 // receptor activity // inferred from electronic annotation /// 0017154 // semaphorin receptor activity // inferred from genetic interaction /// 0017154 // semaphorin receptor activity // inferred from physical interaction	---	---	NP_032908.2 // span:1238-1260 // numtm:1 /// ENSMUSP00000027952 // span:1238-1260 // numtm:1	ENSMUST00000027952(11),NM_008882(11)
1452331_s_at	0.405825	0.00619673	Mm.274314	glutamine and serine rich 1	Qser1	chr2 E2	ENSMUSG00000074994	99003	NP_001116799 /// XP_001479296 /// XP_001479300 /// XP_922021	NM_001123327 /// XM_001479246 /// XM_001479250 /// XM_916928	---	---	---	---	---	---	ENSMUST00000117237(11),NM_001123327(11)
1419663_at	0.401281	0.0019808	Mm.4258	osteoglycin	Ogn	chr13 A5	ENSMUSG00000021390	18295	NP_032786	NM_008760	---	0005576 // extracellular region // inferred from electronic annotation /// 0005578 // proteinaceous extracellular matrix // inferred from electronic annotation /// 0005783 // endoplasmic reticulum // inferred from electronic annotation	0005515 // protein binding // inferred from electronic annotation /// 0008083 // growth factor activity // inferred from electronic annotation	---	---	---	ENSMUST00000021822(11),NM_008760(11)
1438512_at	0.393802	0.00100782	Mm.99511	cDNA sequence BC048679	BC048679	chr7 D3	---	210321	NP_898966	NM_183143	---	---	---	---	---	---	BC048679(11)
1435998_at	0.386328	0.00105192	Mm.343880	cyclin B1 interacting protein 1	Ccnb1ip1	chr14 C1	---	239083	NP_001104589 /// XP_139038 /// XP_912295	NM_001111119 /// XM_139038 /// XM_907202	0001825 // blastocyst formation // inferred from mutant phenotype /// 0006915 // apoptosis // inferred from mutant phenotype /// 0007132 // meiotic metaphase I // inferred from mutant phenotype /// 0007286 // spermatid development // inferred from mutant phenotype /// 0035265 // organ growth // inferred from mutant phenotype /// 0051026 // chiasma formation // inferred from mutant phenotype	---	---	---	---	---	NM_001111119(11)
1438820_at	0.383137	0.00641805	Mm.287783	ring finger protein 17	Rnf17	chr14 C3	---	30054	NP_001028215	NM_001033043	0007275 // multicellular organismal development // inferred from electronic annotation /// 0007283 // spermatogenesis // inferred from electronic annotation /// 0007286 // spermatid development // inferred from mutant phenotype /// 0030154 // cell differentiation // inferred from electronic annotation	0005634 // nucleus // inferred from electronic annotation /// 0005737 // cytoplasm // inferred from direct assay /// 0005737 // cytoplasm // inferred from electronic annotation	0003676 // nucleic acid binding // inferred from electronic annotation /// 0005515 // protein binding // inferred from electronic annotation /// 0008270 // zinc ion binding // inferred from electronic annotation /// 0016788 // hydrolase activity, acting on ester bonds // inferred from electronic annotation /// 0042803 // protein homodimerization activity // inferred from physical interaction /// …	---	IPR008191 // Maternal tudor protein // 1.3E-6	---	AY854010(11),BC099501(11)
1418095_at	0.377725	0.0429382	Mm.140340	small muscle protein, X-linked	Smpx	chrX F4	ENSMUSG00000041476	66106	NP_079633	NM_025357	---	0005634 // nucleus // inferred from direct assay /// 0005737 // cytoplasm // inferred from direct assay	---	Striated_muscle_contraction // GenMAPP	---	---	AF364070(10),AY026524(9),BC061051(10),BC132358(10),BC138801(10),ENSMUST00000038007(10),NM_025357(10)
1421011_at	0.354145	0.00456151	Mm.46019	hydroxysteroid (17-beta) dehydrogenase 11	Hsd17b11	chr5 E4	ENSMUSG00000029311	114664	NP_444492	NM_053262	0006694 // steroid biosynthetic process // inferred from electronic annotation /// 0006710 // androgen catabolic process // inferred from electronic annotation /// 0008152 // metabolic process // inferred from electronic annotation /// 0008610 // lipid biosynthetic process // inferred from electronic annotation /// 0055114 // oxidation reduction // inferred from electronic annotation	0005576 // extracellular region // inferred from electronic annotation /// 0005737 // cytoplasm // inferred from electronic annotation	0003824 // catalytic activity // inferred from electronic annotation /// 0004303 // estradiol 17-beta-dehydrogenase activity // inferred from electronic annotation /// 0005488 // binding // inferred from electronic annotation /// 0016229 // steroid dehydrogenase activity // inferred from electronic annotation /// 0016491 // oxidoreductase activity // inferred from electronic annotation	---	---	---	AF304306(11),AY053570(11),BC038340(11),ENSMUST00000031251(11),NM_053262(11)
1422411_s_at	0.341718	0.02111	Mm.327386	eosinophil-associated, ribonuclease A family, member 1 /// eosinophil-associated, ribonuclease A family, member 12 /// eosinophil-associated, ribonuclease A family, member 2 /// eosinophil-associated, ribonuclease A family, member 3	Ear1 /// Ear12 /// Ear2 /// Ear3	chr14 C1	ENSMUSG00000072596 /// ENSMUSG00000072601	13586 /// 13587 /// 503845 /// 53876	NP_001012784 /// NP_031920 /// NP_031921 /// NP_059084	NM_001012766 /// NM_007894 /// NM_007895 /// NM_017388	0006935 // chemotaxis // inferred from direct assay /// 0006935 // chemotaxis // inferred from electronic annotation	---	0003676 // nucleic acid binding // inferred from electronic annotation /// 0004518 // nuclease activity // inferred from electronic annotation /// 0004519 // endonuclease activity // inferred from electronic annotation /// 0004522 // pancreatic ribonuclease activity // inferred from electronic annotation /// 0016787 // hydrolase activity // inferred from electronic annotation	---	---	NP_031920.1 // span:5-27 // numtm:1 /// ENSMUSP00000098256 // span:5-27 // numtm:1 /// AAP82021.1 // span:5-27 // numtm:1 /// AAI17061.1 // span:5-27 // numtm:1 /// AAI50992.1 // span:5-27 // numtm:1 /// AAI51094.1 // span:5-27 // numtm:1 /// AAB37786.1 // span:5-27 // numtm:1	NM_007895(11),NM_017388(11),NM_007894(11),NM_001012766(11),ENSMUST00000100691(11),ENSMUST00000074839(11),AF306665(11),AY316149(11),BC065391(11),BC094626(11),BC117060(11),BC150991(11),BC151093(11),U72031(11),U72032(11)
1423323_at	0.337911	0.0133586	Mm.439913	tumor-associated calcium signal transducer 2	Tacstd2	---	---	56753	NP_064431	NM_020047	---	0005886 // plasma membrane // inferred from direct assay	---	---	---	NP_064431.2 // span:269-291 // numtm:1 /// AAI17720.1 // span:269-291 // numtm:1 /// AAI17721.1 // span:269-291 // numtm:1	BC117719(11),BC117720(11),NM_020047(11)
1450117_at	0.325473	0.00724677	Mm.440067	transcription factor 3	Tcf3	chr6 C1|6 30.4 cM	ENSMUSG00000055799	21415	NP_001073290 /// NP_033358	NM_001079822 /// NM_009332	0006350 // transcription // inferred from electronic annotation /// 0006355 // regulation of transcription, DNA-dependent // inferred from electronic annotation /// 0008595 // determination of anterior/posterior axis, embryo // inferred from mutant phenotype /// 0016055 // Wnt receptor signaling pathway // inferred from electronic annotation /// 0045892 // negative regulation of transcription, DN…	0005634 // nucleus // inferred from direct assay /// 0005634 // nucleus // inferred from electronic annotation	0003677 // DNA binding // inferred from direct assay /// 0003677 // DNA binding // inferred from electronic annotation /// 0003700 // transcription factor activity // inferred from direct assay /// 0005515 // protein binding // inferred from physical interaction /// 0008013 // beta-catenin binding // inferred from physical interaction	---	---	---	AK052721(10),ENSMUST00000069536(11),ENSMUST00000114053(11),NM_001079822(11),NM_009332(11)
1425614_x_at	0.269425	0.0241128	---	histocompatibility 2, D region locus 1	H2-D1	chr17 B1|17 19.09 cM	---	14964	NP_034510	NM_010380	0002474 // antigen processing and presentation of peptide antigen via MHC class I // inferred from electronic annotation /// 0006955 // immune response // inferred from electronic annotation /// 0019882 // antigen processing and presentation // inferred from electronic annotation	0005886 // plasma membrane // inferred from direct assay /// 0009897 // external side of plasma membrane // inferred from direct assay /// 0016020 // membrane // inferred from electronic annotation /// 0016021 // integral to membrane // inferred from electronic annotation /// 0042612 // MHC class I protein complex // inferred from electronic annotation	0005515 // protein binding // inferred from physical interaction	---	---	AAA39647.1 // span:311-333 // numtm:1 /// AAB17604.1 // span:311-333 // numtm:1	U47326(11)
1426936_at	0.264901	0.00385615	---	predicted gene, 629242 /// cDNA sequence BC005512 /// RIKEN cDNA F630007L15 gene	629242 /// BC005512 /// F630007L15Rik	chr1 C1.3|1 /// chr14 E4 /// chr16 C1.1|16	---	192885 /// 629242 /// 641366	XP_001004574 /// XP_001004576 /// XP_001004579 /// XP_001479230 /// XP_001480260 /// XP_979966 /// XP_983506 /// XP_994102	XM_001004574 /// XM_001004576 /// XM_001004579 /// XM_001479180 /// XM_001480210 /// XM_974872 /// XM_978412 /// XM_989008	0019058 // viral infectious cycle // inferred from electronic annotation	0019028 // viral capsid // inferred from electronic annotation	0005198 // structural molecule activity // inferred from electronic annotation	---	---	BAE32426.1 // span:456-478,590-612 // numtm:2	BC005512(11),AK135827(11),AK149728(10),AK154187(11),XM_001479180(10),BC055943(11)
1458844_at	0.256779	0.0134313	Mm.449878	predicted gene, 100043753	100043753	chr14 D3|14	---	100043753	XP_001479857 /// XP_001480948	XM_001479807 /// XM_001480898	---	---	---	---	---	---	XM_001480898(11)
1418239_at	0.209978	0.00571316	Mm.26513	apolipoprotein F	Apof	chr10 D3|10 73.0 cM	ENSMUSG00000047631	103161	NP_598758	NM_133997	0006629 // lipid metabolic process // inferred from electronic annotation /// 0006810 // transport // inferred from electronic annotation /// 0006869 // lipid transport // inferred from electronic annotation /// 0008202 // steroid metabolic process // inferred from electronic annotation /// 0008203 // cholesterol metabolic process // inferred from electronic annotation	0005576 // extracellular region // inferred from electronic annotation /// 0034362 // low-density lipoprotein particle // inferred from electronic annotation /// 0034364 // high-density lipoprotein particle // inferred from electronic annotation	---	---	---	---	BC010815(11),BC022795(11),BC024769(11),BC025827(11),ENSMUST00000050901(11),NM_133997(11)
1421113_at	0.20454	0.000759435	Mm.34037	pepsinogen 5, group I	Pga5	---	ENSMUSG00000024738	58803	NP_067428	NM_021453	0006508 // proteolysis // inferred from electronic annotation /// 0019538 // protein metabolic process // traceable author statement	0005625 // soluble fraction // inferred from direct assay	0004190 // aspartic-type endopeptidase activity // inferred from direct assay /// 0004190 // aspartic-type endopeptidase activity // inferred from electronic annotation /// 0008233 // peptidase activity // inferred from electronic annotation /// 0016787 // hydrolase activity // inferred from electronic annotation	---	---	---	AF240776(11),BC119523(11),ENSMUST00000025647(11),NM_021453(11)
1440832_at	0.1953	2.89327e-05	Mm.343899	angiogenin, ribonuclease A family, member 4	Ang4	chr14 C2	---	219033	NP_808212	NM_177544	0019731 // antibacterial humoral response // inferred from direct assay /// 0042742 // defense response to bacterium // inferred from direct assay	0005615 // extracellular space // inferred from direct assay /// 0030141 // secretory granule // inferred from direct assay	0003676 // nucleic acid binding // inferred from electronic annotation /// 0004518 // nuclease activity // inferred from electronic annotation /// 0004519 // endonuclease activity // inferred from electronic annotation /// 0004522 // pancreatic ribonuclease activity // inferred from electronic annotation /// 0016787 // hydrolase activity // inferred from electronic annotation	---	---	AAO62354.1 // span:7-24 // numtm:1 /// AAH42938.2 // span:7-24 // numtm:1 /// AAI32445.1 // span:7-24 // numtm:1 /// AAI32449.1 // span:7-24 // numtm:1	AY219870(11),BC042938(11),BC132444(11),BC132448(11)
1431213_a_at	0.184984	0.0341493	---	hypothetical gene LOC433762	LOC433762	chr4 D2.3	---	433762	NP_001012326	NM_001012326	0015074 // DNA integration // inferred from electronic annotation	---	0003676 // nucleic acid binding // inferred from electronic annotation /// 0003677 // DNA binding // inferred from electronic annotation /// 0004523 // ribonuclease H activity // inferred from electronic annotation	---	---	AAN46639.1 // span:626-648 // numtm:1 /// AAH66867.1 // span:626-648 // numtm:1	AY140896(11),BC066867(11)
1449846_at	0.122206	0.00542536	Mm.327386	eosinophil-associated, ribonuclease A family, member 2	Ear2	chr14 C1	ENSMUSG00000072596	13587	NP_031921	NM_007895	0006935 // chemotaxis // inferred from direct assay /// 0006935 // chemotaxis // inferred from electronic annotation	---	0003676 // nucleic acid binding // inferred from electronic annotation /// 0004518 // nuclease activity // inferred from electronic annotation /// 0004519 // endonuclease activity // inferred from electronic annotation /// 0004522 // pancreatic ribonuclease activity // inferred from electronic annotation /// 0016787 // hydrolase activity // inferred from electronic annotation	---	---	---	AF306665(11),BC065391(11),BC094626(11),ENSMUST00000074839(11),NM_007895(11)
1422415_at	0.075267	0.00403353	Mm.377077	angiogenin, ribonuclease A family, member 2	Ang2	chr14 C1	ENSMUSG00000047894	11731	NP_031475	NM_007449	---	---	0003676 // nucleic acid binding // inferred from electronic annotation /// 0004518 // nuclease activity // inferred from electronic annotation /// 0004519 // endonuclease activity // inferred from electronic annotation /// 0004522 // pancreatic ribonuclease activity // inferred from electronic annotation /// 0016787 // hydrolase activity // inferred from electronic annotation	---	---	GENSCAN00000027999 // span:94-116 // numtm:1	ENSMUST00000051274(10),NM_007449(10)
1425295_at	0.0695349	0.00482385	Mm.153688	eosinophil-associated, ribonuclease A family, member 11	Ear11	chr14 C1	ENSMUSG00000047222	93726	NP_444343	NM_053113	---	---	0003676 // nucleic acid binding // inferred from electronic annotation /// 0004518 // nuclease activity // inferred from electronic annotation /// 0004519 // endonuclease activity // inferred from electronic annotation /// 0004522 // pancreatic ribonuclease activity // inferred from electronic annotation /// 0004540 // ribonuclease activity // inferred from sequence or structural similarity /// 0…	---	---	---	BC020070(11),BC027557(11),ENSMUST00000061936(11),NM_053113(11)
1438364_x_at	0.0603312	0.000735432	Mm.343899	angiogenin, ribonuclease A family, member 4	Ang4	chr14 C2	ENSMUSG00000060615	219033	NP_808212	NM_177544	0019731 // antibacterial humoral response // inferred from direct assay /// 0042742 // defense response to bacterium // inferred from direct assay	0005615 // extracellular space // inferred from direct assay /// 0030141 // secretory granule // inferred from direct assay	0003676 // nucleic acid binding // inferred from electronic annotation /// 0004518 // nuclease activity // inferred from electronic annotation /// 0004519 // endonuclease activity // inferred from electronic annotation /// 0004522 // pancreatic ribonuclease activity // inferred from electronic annotation /// 0016787 // hydrolase activity // inferred from electronic annotation	---	---	BAE22968.1 // span:7-24 // numtm:1 /// NP_808212.2 // span:7-24 // numtm:1 /// ENSMUSP00000073525 // span:7-24 // numtm:1	AK136415(10),ENSMUST00000073860(10),NM_177544(10)
1421802_at	0.0567201	0.00249235	Mm.86948	eosinophil-associated, ribonuclease A family, member 1	Ear1	chr14 C1	ENSMUSG00000072601	13586	NP_031920	NM_007894	---	---	0003676 // nucleic acid binding // inferred from electronic annotation /// 0004518 // nuclease activity // inferred from electronic annotation /// 0004519 // endonuclease activity // inferred from electronic annotation /// 0004522 // pancreatic ribonuclease activity // inferred from electronic annotation /// 0016787 // hydrolase activity // inferred from electronic annotation	---	---	NP_031920.1 // span:5-27 // numtm:1 /// ENSMUSP00000098256 // span:5-27 // numtm:1 /// AAP82021.1 // span:5-27 // numtm:1 /// AAI17061.1 // span:5-27 // numtm:1 /// AAB37786.1 // span:5-27 // numtm:1	AY316149(11),BC117060(11),ENSMUST00000100691(11),NM_007894(11),U72032(11)
1422071_at	0.0422107	0.00113891	---	lectin, galactose binding, soluble 6	Lgals6	chr7 B1|7 4.0 cM	---	16857	NP_034837	NM_010707	---	---	0005529 // sugar binding // inferred from electronic annotation	---	---	---	AF026794(11),EF017942(11),NM_010707(11)
1452544_x_at	0.0408514	0.0310039	---	histocompatibility 2, D region locus 1	H2-D1	chr17 B1|17 19.09 cM	---	14964	NP_034510	NM_010380	0002474 // antigen processing and presentation of peptide antigen via MHC class I // inferred from electronic annotation /// 0006955 // immune response // inferred from electronic annotation /// 0019882 // antigen processing and presentation // inferred from electronic annotation	0005886 // plasma membrane // inferred from direct assay /// 0009897 // external side of plasma membrane // inferred from direct assay /// 0016020 // membrane // inferred from electronic annotation /// 0016021 // integral to membrane // inferred from electronic annotation /// 0042612 // MHC class I protein complex // inferred from electronic annotation	0005515 // protein binding // inferred from physical interaction	---	---	AAA39647.1 // span:311-333 // numtm:1 /// AAB17604.1 // span:311-333 // numtm:1	U47326(11)

## Sheet: F2-GDM VS Ctrl
				154 Differentially expressed genes in at least one of two groups comparisons (>1.5 Fold,or <0.5 Fold,or p<0.05, 366 genes)
				Samples are normalized to the 75th percentile intensity of each array.
				P-value: Parametric T-test.
				Recruited Standards: P value <0.05 or Ration >1.5 or Ration <0.5
Probe Set ID	Fold Change	p	UniGene ID	Gene Title	Gene Symbol	Chromosomal Location	Ensembl	Entrez Gene	RefSeq Protein ID	RefSeq Transcript ID	Gene Ontology Biological Process	Gene Ontology Cellular Component	Gene Ontology Molecular Function	Pathway	InterPro	Trans Membrane	Annotation Description
1441937_s_at	5.08769	3.51362e-05	Mm.18539	similar to PTEN induced putative kinase 1 /// PTEN induced putative kinase 1	LOC100047214 /// Pink1	chr4 D3	ENSMUSG00000028756	100047214 /// 68943	NP_081156 /// XP_001477715	NM_026880 /// XM_001477665	0006468 // protein amino acid phosphorylation // inferred from direct assay /// 0006468 // protein amino acid phosphorylation // inferred from electronic annotation /// 0006950 // response to stress // inferred from electronic annotation /// 0006950 // response to stress // inferred from sequence or structural similarity /// 0007243 // protein kinase cascade // inferred from direct assay /// 0007…	0005739 // mitochondrion // not recorded /// 0005739 // mitochondrion // inferred from electronic annotation /// 0005739 // mitochondrion // inferred from sequence or structural similarity /// 0005741 // mitochondrial outer membrane // inferred from electronic annotation /// 0016020 // membrane // inferred from electronic annotation /// 0016021 // integral to membrane // inferred from electronic …	0000166 // nucleotide binding // inferred from electronic annotation /// 0000287 // magnesium ion binding // inferred from direct assay /// 0000287 // magnesium ion binding // inferred from electronic annotation /// 0004672 // protein kinase activity // inferred from electronic annotation /// 0004674 // protein serine/threonine kinase activity // inferred from direct assay /// 0004674 // protein …	---	IPR000719 // Protein kinase // 4.8E-7 /// IPR000719 // Protein kinase // 4.8E-7	---	XM_001477665(11),NM_026880(11),ENSMUST00000105816(11),ENSMUST00000030536(11),ENSMUST00000105817(11),AB053476(11),BC044743(11),BC067066(11)
1423142_a_at	3.25402	0.00230105	Mm.41800	GTP binding protein 4	Gtpbp4	---	ENSMUSG00000021149	69237	NP_081276	NM_027000	0000079 // regulation of cyclin-dependent protein kinase activity // inferred from sequence or structural similarity /// 0008156 // negative regulation of DNA replication // inferred from sequence or structural similarity /// 0008285 // negative regulation of cell proliferation // inferred from sequence or structural similarity /// 0022408 // negative regulation of cell-cell adhesion // inferred …	0005634 // nucleus // inferred from electronic annotation /// 0005634 // nucleus // inferred from sequence or structural similarity /// 0005737 // cytoplasm // inferred from sequence or structural similarity /// 0048471 // perinuclear region of cytoplasm // inferred from sequence or structural similarity	0000166 // nucleotide binding // inferred from electronic annotation /// 0003924 // GTPase activity // inferred from sequence or structural similarity /// 0005525 // GTP binding // inferred from electronic annotation /// 0005525 // GTP binding // inferred from sequence or structural similarity	---	IPR013684 // Miro-like // 4.9E-5	---	BC025431(11),ENSMUST00000021574(11),NM_027000(11)
1415856_at	3.21959	0.0230288	Mm.274926	embigin	Emb	chr13 D2.3	ENSMUSG00000021728	13723	NP_034460	NM_010330	---	0016020 // membrane // inferred from electronic annotation /// 0016021 // integral to membrane // inferred from electronic annotation	---	---	IPR013106 // Immunoglobulin V-set // 0.0030 /// IPR013106 // Immunoglobulin V-set // 0.0017	NP_034460.3 // span:267-289 // numtm:1 /// ENSMUSP00000022242 // span:267-289 // numtm:1 /// AAH14858.1 // span:267-289 // numtm:1 /// AAA37730.1 // span:267-289 // numtm:1	BC014858(11),ENSMUST00000022242(11),J03535(9),NM_010330(11)
1458719_at	2.84331	0.0183819	Mm.140772	---	---	---	---	---	---	---	---	---	---	---	---	---	AI447676,AA138803,BM233846,AI596807
1434035_at	2.79093	0.0225544	Mm.290110	DnaJ (Hsp40) homolog, subfamily B, member 6 /// similar to DnaJ (Hsp40) homolog, subfamily B, member 6	Dnajb6 /// LOC100048324	chr5 B1	---	100048324 /// 23950	NP_001033029 /// NP_001033030 /// NP_001120839 /// NP_035977 /// XP_001480065	NM_001037940 /// NM_001037941 /// NM_001127367 /// NM_011847 /// XM_001480015	0006457 // protein folding // inferred from electronic annotation /// 0043154 // negative regulation of caspase activity // inferred from electronic annotation /// 0045109 // intermediate filament organization // inferred from electronic annotation /// 0045892 // negative regulation of transcription, DNA-dependent // inferred from direct assay	0005634 // nucleus // inferred from direct assay /// 0005634 // nucleus // inferred from electronic annotation /// 0005737 // cytoplasm // inferred from direct assay /// 0005737 // cytoplasm // inferred from electronic annotation /// 0048471 // perinuclear region of cytoplasm // inferred from electronic annotation	0001671 // ATPase activator activity // inferred from electronic annotation /// 0003677 // DNA binding // inferred from direct assay /// 0005515 // protein binding // inferred from physical interaction /// 0016564 // transcription repressor activity // inferred from direct assay /// 0031072 // heat shock protein binding // inferred from electronic annotation /// 0051087 // chaperone binding // in…	---	---	---	XM_001480015(11),NM_001037940(11)
1439191_at	2.70977	0.028158	Mm.459344	---	---	---	---	---	---	---	---	---	---	---	---	---	AK087429(11)
1448572_at	2.45074	0.00153287	Mm.18607	prolactin family 4, subfamily a, member 1	Prl4a1	chr13 A3.1|13 14.0 cM	ENSMUSG00000005891	19110	NP_035295	NM_011165	0001666 // response to hypoxia // inferred from mutant phenotype	0005576 // extracellular region // inferred from electronic annotation	0005148 // prolactin receptor binding // inferred from sequence or structural similarity /// 0005179 // hormone activity // inferred from electronic annotation	---	---	---	AF011383(11),AF015562(11),BC052218(11),ENSMUST00000021779(11),NM_011165(11)
1433893_s_at	2.42759	0.0122968	Mm.24250	sperm associated antigen 5	Spag5	chr11 B5|11 44.95 cM	ENSMUSG00000002055	54141	NP_059103	NM_017407	0007049 // cell cycle // inferred from electronic annotation /// 0007067 // mitosis // inferred from electronic annotation /// 0051301 // cell division // inferred from electronic annotation	0000776 // kinetochore // not recorded /// 0000777 // condensed chromosome kinetochore // inferred from electronic annotation /// 0005737 // cytoplasm // inferred from electronic annotation /// 0005819 // spindle // not recorded /// 0005819 // spindle // inferred from electronic annotation /// 0005874 // microtubule // inferred from electronic annotation /// 0005876 // spindle microtubule // infe…	0008017 // microtubule binding // not recorded	---	---	---	AF420307(10),BC052672(9),ENSMUST00000045026(11),NM_017407(9)
1418372_at	2.29678	0.0475085	Mm.38151	adenylosuccinate lyase	Adsl	chr15 E1|15 46.0 cM	ENSMUSG00000022407	11564	NP_033764	NM_009634	0006164 // purine nucleotide biosynthetic process // inferred from electronic annotation /// 0006167 // AMP biosynthetic process // inferred from electronic annotation /// 0009152 // purine ribonucleotide biosynthetic process // inferred from electronic annotation /// 0051262 // protein tetramerization // inferred from electronic annotation	0005737 // cytoplasm // inferred from electronic annotation	0003824 // catalytic activity // inferred from electronic annotation /// 0004018 // N6-(1,2-dicarboxyethyl)AMP AMP-lyase (fumarate-forming) activity // not recorded /// 0004018 // N6-(1,2-dicarboxyethyl)AMP AMP-lyase (fumarate-forming) activity // inferred from electronic annotation /// 0016829 // lyase activity // inferred from electronic annotation	Nucleotide_Metabolism // GenMAPP	---	---	AK170216(10),BC020187(10),ENSMUST00000023043(10),NM_009634(10),U20225(11)
1459989_at	2.26622	0.0303341	Mm.412663	---	---	---	---	---	---	---	---	---	---	---	---	---	AA763499,BB711371,BB710675
1416935_at	2.2193	0.0229514	Mm.288064	transient receptor potential cation channel, subfamily V, member 2	Trpv2	chr11 B2	ENSMUSG00000018507	22368	NP_035836	NM_011706	0006810 // transport // inferred from electronic annotation /// 0006811 // ion transport // inferred from electronic annotation /// 0006816 // calcium ion transport // inferred from electronic annotation /// 0009266 // response to temperature stimulus // not recorded	0005622 // intracellular // inferred from direct assay /// 0005737 // cytoplasm // inferred from electronic annotation /// 0005886 // plasma membrane // inferred from direct assay /// 0005886 // plasma membrane // not recorded /// 0005886 // plasma membrane // inferred from electronic annotation /// 0016020 // membrane // inferred from electronic annotation /// 0016021 // integral to membrane // …	0005216 // ion channel activity // inferred from electronic annotation /// 0005261 // cation channel activity // inferred from direct assay /// 0005261 // cation channel activity // not recorded /// 0005262 // calcium channel activity // inferred from direct assay /// 0005262 // calcium channel activity // inferred from electronic annotation /// 0005509 // calcium ion binding // inferred from ele…	---	---	BAC40695.1 // span:388-410,430-452,457-479,489-511,532-554,615-637 // numtm:6 /// NP_035836.2 // span:388-410,430-452,457-479,489-511,532-554,615-637 // numtm:6 /// BAA78478.1 // span:388-410,430-452,457-479,489-511,532-554,615-637 // numtm:6 /// ENSMUSP00000018651 // span:388-410,430-452,457-479,489-511,532-554,615-637 // numtm:6 /// ENSMUSP00000099703 // span:388-410,430-452,457-479,489-511,532…	AB021665(11),AK089004(11),BC005415(11),ENSMUST00000018651(11),ENSMUST00000102643(11),NM_011706(11)
1436079_s_at	2.16939	0.0417685	Mm.260456	vesicle-associated membrane protein, associated protein B and C	Vapb	chr2 H4|2 103.0 cM	---	56491	NP_062780	NM_019806	0019048 // virus-host interaction // inferred from sequence or structural similarity /// 0030968 // endoplasmic reticulum unfolded protein response // inferred from sequence or structural similarity /// 0045070 // positive regulation of viral genome replication // inferred from sequence or structural similarity	0005624 // membrane fraction // inferred from direct assay /// 0005783 // endoplasmic reticulum // inferred from sequence or structural similarity /// 0005789 // endoplasmic reticulum membrane // inferred from sequence or structural similarity /// 0005794 // Golgi apparatus // inferred from sequence or structural similarity /// 0005886 // plasma membrane // inferred from electronic annotation ///…	0005198 // structural molecule activity // inferred from electronic annotation /// 0005515 // protein binding // inferred from sequence or structural similarity /// 0019899 // enzyme binding // inferred from sequence or structural similarity /// 0042803 // protein homodimerization activity // inferred from sequence or structural similarity /// 0046982 // protein heterodimerization activity // inf…	---	---	NP_062780.2 // span:220-242 // numtm:1	NM_019806(11)
1428909_at	2.02649	0.00253933	---	RIKEN cDNA A130040M12 gene	A130040M12Rik	chr11 C|11	---	319269	---	NR_002860	---	---	---	---	---	---	AK037717(11)
1438285_at	1.94434	0.000949403	Mm.260203	RIKEN cDNA 2210015D19 gene	2210015D19Rik	chr11 A1	---	76508	XP_001475278 /// XP_898365	XM_001475228 /// XM_893272	---	---	---	---	---	---	BC052911(11)
1422831_at	1.94404	0.00096646	Mm.20271	fibrillin 2	Fbn2	chr18 D-E1|18 29.0 cM	ENSMUSG00000024598	14119	NP_034311	NM_010181	0030326 // embryonic limb morphogenesis // inferred from mutant phenotype /// 0035108 // limb morphogenesis // inferred from mutant phenotype	0001527 // microfibril // traceable author statement /// 0005576 // extracellular region // traceable author statement /// 0005576 // extracellular region // inferred from electronic annotation /// 0005578 // proteinaceous extracellular matrix // inferred from electronic annotation	0005201 // extracellular matrix structural constituent // inferred from electronic annotation /// 0005488 // binding // inferred from electronic annotation /// 0005509 // calcium ion binding // traceable author statement /// 0005509 // calcium ion binding // inferred from electronic annotation	---	---	---	ENSMUST00000025497(11),ENSMUST00000058192(11),NM_010181(11)
1454830_at	1.92559	0.00562907	Mm.20271	fibrillin 2	Fbn2	chr18 D-E1|18 29.0 cM	ENSMUSG00000024598	14119	NP_034311	NM_010181	0030326 // embryonic limb morphogenesis // inferred from mutant phenotype /// 0035108 // limb morphogenesis // inferred from mutant phenotype	0001527 // microfibril // traceable author statement /// 0005576 // extracellular region // traceable author statement /// 0005576 // extracellular region // inferred from electronic annotation /// 0005578 // proteinaceous extracellular matrix // inferred from electronic annotation	0005201 // extracellular matrix structural constituent // inferred from electronic annotation /// 0005488 // binding // inferred from electronic annotation /// 0005509 // calcium ion binding // traceable author statement /// 0005509 // calcium ion binding // inferred from electronic annotation	---	---	---	BC038528(10),ENSMUST00000025497(11),ENSMUST00000058192(11),NM_010181(11)
1427357_at	1.91006	0.00639264	Mm.46182	cytidine deaminase	Cda	chr4 D3	ENSMUSG00000028755	72269	NP_082452	NM_028176	0009972 // cytidine deamination // inferred from electronic annotation /// 0009972 // cytidine deamination // inferred from sequence or structural similarity /// 0030308 // negative regulation of cell growth // inferred from electronic annotation /// 0030308 // negative regulation of cell growth // inferred from sequence or structural similarity /// 0045980 // negative regulation of nucleotide me…	---	0001882 // nucleoside binding // inferred from electronic annotation /// 0001882 // nucleoside binding // inferred from sequence or structural similarity /// 0003824 // catalytic activity // inferred from electronic annotation /// 0004126 // cytidine deaminase activity // inferred from electronic annotation /// 0004126 // cytidine deaminase activity // inferred from sequence or structural similar…	---	---	---	BC050114(11),BC056179(11),ENSMUST00000030535(11),NM_028176(11)
1443858_at	1.90363	0.0188364	Mm.425502	RIKEN cDNA 9230105E10 gene	9230105E10Rik	chr7 E3	---	319236	NP_001139479 /// NP_783608	NM_001146007 /// NM_175677	---	0005622 // intracellular // inferred from electronic annotation	0005515 // protein binding // inferred from electronic annotation /// 0008270 // zinc ion binding // inferred from electronic annotation /// 0046872 // metal ion binding // inferred from electronic annotation	---	---	---	NM_001146007(11),NM_175677(11)
1422790_at	1.89043	0.0135324	Mm.12802	natriuretic peptide precursor type C	Nppc	chr1 D|1 54.0 cM	ENSMUSG00000026241	18159	NP_035063	NM_010933	0006182 // cGMP biosynthetic process // inferred from direct assay /// 0009791 // post-embryonic development // inferred from mutant phenotype /// 0040014 // regulation of multicellular organism growth // inferred from mutant phenotype /// 0048513 // organ development // inferred from mutant phenotype /// 0050880 // regulation of blood vessel size // inferred from electronic annotation	0005576 // extracellular region // traceable author statement /// 0005576 // extracellular region // inferred from electronic annotation	0005102 // receptor binding // inferred from direct assay /// 0005179 // hormone activity // inferred from electronic annotation /// 0005184 // neuropeptide hormone activity // traceable author statement	---	---	---	ENSMUST00000027449(11),NM_010933(11)
1431314_a_at	1.87371	0.044374	Mm.126870	RIKEN cDNA 5830417I10 gene	5830417I10Rik	chr3 F1	ENSMUSG00000040573 /// ENSMUSG00000054199	76022	NP_081665 /// XP_001003850 /// XP_001478895	NM_027389 /// XM_001003850 /// XM_001478845	0006355 // regulation of transcription, DNA-dependent // inferred from electronic annotation	0005634 // nucleus // inferred from electronic annotation	0003677 // DNA binding // inferred from electronic annotation	---	---	---	AK049055(11),AY040842(11),BC016616(11),BC040255(11),BC059914(10),ENSMUST00000081695(11),ENSMUST00000090942(11),ENSMUST00000107498(11),NM_027389(11)
1434827_at	1.87364	0.0379461	Mm.328831	THO complex 6 homolog (Drosophila)	Thoc6	chr17 A3.3	ENSMUSG00000041319	386612	NP_001008425	NM_001008425	---	---	---	---	---	GENSCAN00000032177 // span:20-37 // numtm:1	BC085131(11),BC089551(11),ENSMUST00000047436(11),ENSMUST00000095579(11),ENSMUST00000115489(11),NM_001008425(11)
1417520_at	1.86708	0.0189259	Mm.42138	nuclear factor, erythroid derived 2, like 3	Nfe2l3	chr6 B3|6 25.5 cM	ENSMUSG00000029832	18025	NP_035033	NM_010903	0006350 // transcription // inferred from electronic annotation /// 0006355 // regulation of transcription, DNA-dependent // inferred from electronic annotation /// 0045449 // regulation of transcription // inferred from electronic annotation	0005634 // nucleus // inferred from electronic annotation	0003677 // DNA binding // inferred from electronic annotation /// 0003700 // transcription factor activity // inferred from electronic annotation /// 0043565 // sequence-specific DNA binding // inferred from electronic annotation /// 0046983 // protein dimerization activity // inferred from electronic annotation	---	IPR011700 // Basic leucine zipper // 0.019	NP_035033.1 // span:7-29 // numtm:1 /// BAA76289.1 // span:7-29 // numtm:1 /// ENSMUSP00000005103 // span:7-29 // numtm:1 /// AAH05416.1 // span:7-29 // numtm:1	AB013852(11),BC005416(11),ENSMUST00000005103(11),NM_010903(11)
1416069_at	1.86205	1.63212e-05	Mm.273874	phosphofructokinase, platelet	Pfkp	chr13 A1	ENSMUSG00000021196	56421	NP_062677	NM_019703	0006096 // glycolysis // inferred from sequence or structural similarity /// 0006096 // glycolysis // inferred from electronic annotation	0005737 // cytoplasm // inferred from electronic annotation /// 0005829 // cytosol // inferred from direct assay /// 0005945 // 6-phosphofructokinase complex // inferred from sequence or structural similarity /// 0005945 // 6-phosphofructokinase complex // inferred from electronic annotation	0000166 // nucleotide binding // inferred from electronic annotation /// 0000287 // magnesium ion binding // inferred from electronic annotation /// 0003824 // catalytic activity // inferred from electronic annotation /// 0003872 // 6-phosphofructokinase activity // inferred from sequence or structural similarity /// 0003872 // 6-phosphofructokinase activity // inferred from electronic annotation…	Glycolysis_and_Gluconeogenesis // GenMAPP	IPR000023 // Phosphofructokinase // 6.6E-11	---	AF123533(11),AK047303(11),AY779276(11),BC006926(11),ENSMUST00000021614(11),NM_019703(11)
1438671_at	1.84607	0.0453045	Mm.41694	protein phosphatase 2 (formerly 2A), regulatory subunit B (PR 52), gamma isoform	Ppp2r2c	chr5 B3	ENSMUSG00000029120	269643	NP_766582	NM_172994	0007165 // signal transduction // inferred from electronic annotation	0000159 // protein phosphatase type 2A complex // inferred from electronic annotation	0008601 // protein phosphatase type 2A regulator activity // inferred from electronic annotation	---	---	---	AY348866(11),BC059811(11),ENSMUST00000031003(11),NM_172994(11)
1448254_at	1.835	0.038231	Mm.279690	pleiotrophin	Ptn	chr6 B1|6 13.5 cM	---	19242	NP_032999	NM_008973	0001503 // ossification // inferred from direct assay /// 0007612 // learning // inferred from mutant phenotype /// 0008283 // cell proliferation // inferred from electronic annotation /// 0030282 // bone mineralization // inferred from direct assay	0005576 // extracellular region // inferred from electronic annotation /// 0005578 // proteinaceous extracellular matrix // traceable author statement /// 0005783 // endoplasmic reticulum // inferred from electronic annotation	0008083 // growth factor activity // inferred from electronic annotation /// 0008201 // heparin binding // inferred from electronic annotation	---	---	AAH02064.1 // span:13-30 // numtm:1 /// AAH61695.1 // span:13-30 // numtm:1 /// BAA14260.1 // span:13-30 // numtm:1	BC002064(10),BC061695(11),D90225(11)
1417300_at	1.82463	0.0257382	Mm.287187	sphingomyelin phosphodiesterase, acid-like 3B	Smpdl3b	chr4 D2.3	ENSMUSG00000028885	100340	NP_598649	NM_133888	0006685 // sphingomyelin catabolic process // inferred from electronic annotation /// 0008152 // metabolic process // inferred from electronic annotation	0005576 // extracellular region // inferred from electronic annotation /// 0005615 // extracellular space // inferred from electronic annotation	0004767 // sphingomyelin phosphodiesterase activity // inferred from electronic annotation /// 0016787 // hydrolase activity // inferred from electronic annotation /// 0016798 // hydrolase activity, acting on glycosyl bonds // inferred from electronic annotation	---	---	---	BC009087(11),ENSMUST00000030709(11),NM_133888(11)
1434493_at	1.80856	0.035357	Mm.389020	RIKEN cDNA 1810022K09 gene	1810022K09Rik	chr3 A1	---	69126	NP_001093144 /// XP_001477140 /// XP_911675	NM_001099674 /// XM_001477090 /// XM_906582	---	---	---	---	---	---	BC045157(11)
1424109_a_at	1.80801	0.00680432	Mm.261984	glyoxalase 1	Glo1	chr17 A3.3|17 16.0 cM	ENSMUSG00000024026 /// ENSMUSG00000075391 /// ENSMUSG00000083497	109801	NP_001107032 /// NP_079650	NM_001113560 /// NM_025374	0006916 // anti-apoptosis // inferred from electronic annotation /// 0006916 // anti-apoptosis // inferred from sequence or structural similarity	---	0004462 // lactoylglutathione lyase activity // inferred from direct assay /// 0004462 // lactoylglutathione lyase activity // inferred from electronic annotation /// 0004462 // lactoylglutathione lyase activity // inferred from sequence or structural similarity /// 0008270 // zinc ion binding // inferred from electronic annotation /// 0016829 // lyase activity // inferred from electronic annotat…	---	---	---	BC024663(10),BC081432(10),DQ487161(11),DQ487162(11),ENSMUST00000024823(11),NM_001113560(11),NM_025374(11)
1439556_at	1.80595	0.021197	Mm.4974	neural cell adhesion molecule 1	Ncam1	chr9 A5.3|9 28.0 cM	---	17967	NP_001074914 /// NP_001106675 /// NP_035005	NM_001081445 /// NM_001113204 /// NM_010875	0007155 // cell adhesion // inferred from electronic annotation /// 0007166 // cell surface receptor linked signal transduction // inferred from direct assay /// 0034109 // homotypic cell-cell adhesion // inferred from mutant phenotype /// 0050850 // positive regulation of calcium-mediated signaling // inferred from direct assay	0005886 // plasma membrane // inferred from electronic annotation /// 0009897 // external side of plasma membrane // inferred from direct assay /// 0016020 // membrane // inferred from electronic annotation /// 0016021 // integral to membrane // inferred from electronic annotation /// 0030424 // axon // inferred from direct assay /// 0031225 // anchored to membrane // inferred from electronic ann…	0005515 // protein binding // inferred from electronic annotation /// 0008201 // heparin binding // inferred from electronic annotation	---	---	---	AK011905(11)
1436070_at	1.79984	0.00161412	Mm.261984	glyoxalase 1	Glo1	chr17 A3.3|17 16.0 cM	---	109801	NP_001107032 /// NP_079650	NM_001113560 /// NM_025374	0006916 // anti-apoptosis // inferred from electronic annotation /// 0006916 // anti-apoptosis // inferred from sequence or structural similarity	---	0004462 // lactoylglutathione lyase activity // inferred from direct assay /// 0004462 // lactoylglutathione lyase activity // inferred from electronic annotation /// 0004462 // lactoylglutathione lyase activity // inferred from sequence or structural similarity /// 0008270 // zinc ion binding // inferred from electronic annotation /// 0016829 // lyase activity // inferred from electronic annotat…	---	---	---	AK037686(11)
1431609_a_at	1.75257	0.00779758	Mm.46354	acid phosphatase 5, tartrate resistant	Acp5	chr9 A3|9 6.0 cM	ENSMUSG00000001348	11433	NP_001095874 /// NP_001095875 /// NP_031414	NM_001102404 /// NM_001102405 /// NM_007388	0006955 // immune response // inferred from mutant phenotype /// 0016311 // dephosphorylation // inferred from direct assay /// 0034097 // response to cytokine stimulus // inferred from direct assay /// 0045453 // bone resorption // inferred from mutant phenotype /// 0060349 // bone morphogenesis // inferred from mutant phenotype	0005764 // lysosome // inferred from mutant phenotype /// 0005764 // lysosome // inferred from electronic annotation	0003993 // acid phosphatase activity // inferred from direct assay /// 0003993 // acid phosphatase activity // inferred from mutant phenotype /// 0003993 // acid phosphatase activity // inferred from electronic annotation /// 0005506 // iron ion binding // inferred from electronic annotation /// 0016787 // hydrolase activity // inferred from electronic annotation /// 0046872 // metal ion binding …	---	IPR004367 // Cyclin, C-terminal // 0.33	---	AK008391(11),BC012911(11),BC019160(11),BC029644(11),ENSMUST00000069330(11),ENSMUST00000115315(11),NM_001102404(11),NM_001102405(11),NM_007388(11)
1423516_a_at	1.75121	0.00306742	Mm.20348	nidogen 2	Nid2	chr14 A3	ENSMUSG00000021806	18074	NP_032721	NM_008695	0007155 // cell adhesion // inferred from electronic annotation /// 0007160 // cell-matrix adhesion // inferred from direct assay /// 0007160 // cell-matrix adhesion // inferred from physical interaction /// 0007160 // cell-matrix adhesion // inferred from electronic annotation /// 0008218 // bioluminescence // inferred from electronic annotation /// 0018298 // protein-chromophore linkage // infe…	0005576 // extracellular region // inferred from electronic annotation /// 0005578 // proteinaceous extracellular matrix // inferred from direct assay /// 0005578 // proteinaceous extracellular matrix // inferred from electronic annotation /// 0005604 // basement membrane // inferred from direct assay /// 0005604 // basement membrane // inferred from physical interaction /// 0005604 // basement m…	0005509 // calcium ion binding // inferred from electronic annotation /// 0005515 // protein binding // inferred from physical interaction /// 0005515 // protein binding // inferred from electronic annotation	---	---	---	AB017202(11),AK128978(11),AY074820(11),BC054746(11),BC057016(11),ENSMUST00000022340(11),NM_008695(11)
1427736_a_at	1.72965	0.0236314	Mm.7336	chemokine (C-C motif) receptor-like 2	Ccrl2	chr9 F|9 70.1 cM	ENSMUSG00000043953	54199	NP_059494	NM_017466	0007165 // signal transduction // inferred from electronic annotation /// 0007186 // G-protein coupled receptor protein signaling pathway // inferred from electronic annotation	0005886 // plasma membrane // inferred from electronic annotation /// 0016020 // membrane // inferred from electronic annotation /// 0016021 // integral to membrane // inferred from electronic annotation	0004871 // signal transducer activity // inferred from electronic annotation /// 0004872 // receptor activity // inferred from electronic annotation /// 0004930 // G-protein coupled receptor activity // inferred from electronic annotation /// 0016493 // C-C chemokine receptor activity // inferred from sequence or structural similarity /// 0016493 // C-C chemokine receptor activity // inferred fro…	GPCRDB_Class_A_Rhodopsin-like // GenMAPP	---	NP_059494.2 // span:40-62,74-96,111-130,142-164,202-224,244-266,286-307 // numtm:7 /// GENSCAN00000024862 // span:390-412,424-446,461-480,492-514,552-574,594-616,636-657 // numtm:7 /// AAB86479.1 // span:40-62,74-96,111-130,142-164,202-224,244-266,286-307 // numtm:7 /// BAA25879.1 // span:40-62,74-96,111-130,142-164,202-224,244-266,286-307 // numtm:7 /// ENSMUSP00000081981 // span:40-62,74-96,111…	AB009384(11),AF030185(11),AF316576(11),BC038631(11),CT010248(11),ENSMUST00000049984(11),ENSMUST00000111888(11),NM_017466(11)
1447410_at	1.72949	0.0126652	---	---	---	---	---	---	---	---	---	---	---	---	---	---	BB712583
1429331_at	1.72533	0.00348131	Mm.292102	RIKEN cDNA 4632427E13 gene	4632427E13Rik	chr7 E1	---	666737	---	XR_035233 /// XR_035450	---	---	---	---	---	---	AK145781(11)
1451240_a_at	1.71596	0.0208529	Mm.261984	glyoxalase 1	Glo1	chr17 A3.3|17 16.0 cM	ENSMUSG00000024026	109801	NP_001107032 /// NP_079650	NM_001113560 /// NM_025374	0006916 // anti-apoptosis // inferred from electronic annotation /// 0006916 // anti-apoptosis // inferred from sequence or structural similarity	---	0004462 // lactoylglutathione lyase activity // inferred from direct assay /// 0004462 // lactoylglutathione lyase activity // inferred from electronic annotation /// 0004462 // lactoylglutathione lyase activity // inferred from sequence or structural similarity /// 0008270 // zinc ion binding // inferred from electronic annotation /// 0016829 // lyase activity // inferred from electronic annotat…	---	---	---	AK037686(11),BC024663(10),ENSMUST00000024823(11),NM_001113560(11),NM_025374(11)
1424108_at	1.69925	0.0133235	Mm.261984	glyoxalase 1	Glo1	chr17 A3.3|17 16.0 cM	ENSMUSG00000024026	109801	NP_001107032 /// NP_079650	NM_001113560 /// NM_025374	0006916 // anti-apoptosis // inferred from electronic annotation /// 0006916 // anti-apoptosis // inferred from sequence or structural similarity	---	0004462 // lactoylglutathione lyase activity // inferred from direct assay /// 0004462 // lactoylglutathione lyase activity // inferred from electronic annotation /// 0004462 // lactoylglutathione lyase activity // inferred from sequence or structural similarity /// 0008270 // zinc ion binding // inferred from electronic annotation /// 0016829 // lyase activity // inferred from electronic annotat…	---	---	---	AK037686(11),BC024663(11),ENSMUST00000024823(11),NM_025374(11)
1419100_at	1.69908	0.0243146	---	serine (or cysteine) peptidase inhibitor, clade A, member 3N	Serpina3n	chr12 F1	ENSMUSG00000021091	20716	NP_033278	NM_009252	0006953 // acute-phase response // inferred from electronic annotation /// 0034097 // response to cytokine stimulus // inferred from direct assay /// 0043434 // response to peptide hormone stimulus // inferred from direct assay	0005576 // extracellular region // inferred from direct assay /// 0005576 // extracellular region // inferred from electronic annotation	0004866 // endopeptidase inhibitor activity // inferred from electronic annotation /// 0004867 // serine-type endopeptidase inhibitor activity // inferred from electronic annotation	---	---	---	BC013651(10),ENSMUST00000021506(9),M64086(10),NM_009252(9)
1437540_at	1.69425	0.0128923	Mm.114683	mucolipin 3	Mcoln3	chr3 H2|3 74.8 cM	ENSMUSG00000036853	171166	NP_598921	NM_134160	0006810 // transport // inferred from electronic annotation /// 0006811 // ion transport // inferred from electronic annotation /// 0007605 // sensory perception of sound // inferred from mutant phenotype /// 0007626 // locomotory behavior // inferred from mutant phenotype /// 0042491 // auditory receptor cell differentiation // inferred from mutant phenotype	0005737 // cytoplasm // inferred from direct assay /// 0005886 // plasma membrane // inferred from direct assay /// 0016020 // membrane // inferred from electronic annotation /// 0016021 // integral to membrane // inferred from electronic annotation	0005216 // ion channel activity // inferred from electronic annotation	---	IPR005821 // Ion transport // 0.011	ENSMUSP00000038801 // span:286-308,335-357,372-394,415-437,480-502 // numtm:5	ENSMUST00000039450(11)
1417267_s_at	1.68469	0.00540086	Mm.30729	FK506 binding protein 11	Fkbp11	chr15 F2	ENSMUSG00000003355	66120	NP_077131	NM_024169	0006457 // protein folding // inferred from electronic annotation	0016020 // membrane // inferred from electronic annotation /// 0016021 // integral to membrane // inferred from electronic annotation	0003755 // peptidyl-prolyl cis-trans isomerase activity // inferred from electronic annotation /// 0016853 // isomerase activity // inferred from electronic annotation	---	---	NP_077131.2 // span:155-177 // numtm:1 /// ENSMUSP00000003445 // span:155-177 // numtm:1 /// AAH37596.1 // span:155-177 // numtm:1	BC021345(11),BC022900(11),BC037596(11),ENSMUST00000003445(11),NM_024169(11)
1420189_at	1.68292	0.00392998	---	---	---	---	---	---	---	---	---	---	---	---	---	---	AV034993
1450134_at	1.66665	0.0196785	Mm.178767	lysyl oxidase-like 4	Loxl4	---	ENSMUSG00000025185	67573	NP_444313	NM_053083	0055114 // oxidation reduction // inferred from electronic annotation	0005576 // extracellular region // inferred from direct assay /// 0005576 // extracellular region // inferred from sequence or structural similarity /// 0005576 // extracellular region // inferred from electronic annotation /// 0016020 // membrane // inferred from electronic annotation	0004720 // protein-lysine 6-oxidase activity // inferred from direct assay /// 0005044 // scavenger receptor activity // inferred from electronic annotation /// 0005507 // copper ion binding // inferred from electronic annotation /// 0016491 // oxidoreductase activity // inferred from electronic annotation /// 0016641 // oxidoreductase activity, acting on the CH-NH2 group of donors, oxygen as acc…	---	---	---	AF338440(11),BC068307(10),NM_053083(10)
1419700_a_at	1.65951	0.0147784	Mm.6250	prominin 1	Prom1	chr5 B3	ENSMUSG00000029086	19126	NP_032961	NM_008935	---	0005615 // extracellular space // inferred from direct assay /// 0005886 // plasma membrane // not recorded /// 0005886 // plasma membrane // inferred from electronic annotation /// 0005887 // integral to plasma membrane // inferred from direct assay /// 0005902 // microvillus // inferred from direct assay /// 0005903 // brush border // inferred from direct assay /// 0009986 // cell surface // in…	---	---	---	NP_032961.1 // span:99-121,149-171,426-448,469-491,784-806 // numtm:5 /// AAB86715.1 // span:99-121,149-171,426-448,469-491,784-806 // numtm:5 /// AAB96916.1 // span:108-130,158-180,435-457,478-500,793-815 // numtm:5 /// ENSMUSP00000084707 // span:99-121,149-171,426-448,469-491,784-806 // numtm:5 /// ENSMUSP00000073751 // span:108-130,158-180,435-457,478-500,793-815 // numtm:5 /// AAH28286.1 // s…	AF026269(11),AF039663(11),BC028286(11),ENSMUST00000074113(11),ENSMUST00000087441(11),NM_008935(11)
1438054_x_at	1.64682	0.0405203	Mm.41694	protein phosphatase 2 (formerly 2A), regulatory subunit B (PR 52), gamma isoform	Ppp2r2c	chr5 B3	ENSMUSG00000029120	269643	NP_766582	NM_172994	0007165 // signal transduction // inferred from electronic annotation	0000159 // protein phosphatase type 2A complex // inferred from electronic annotation	0008601 // protein phosphatase type 2A regulator activity // inferred from electronic annotation	---	---	---	AY348866,BC059811,ENSMUST00000031003,NM_172994
1426573_at	1.64202	0.00165257	Mm.36817	malic enzyme 2, NAD(+)-dependent, mitochondrial	Me2	chr18 E2	ENSMUSG00000024556	107029	NP_663469	NM_145494	0006108 // malate metabolic process // inferred from electronic annotation /// 0008152 // metabolic process // inferred from electronic annotation /// 0055114 // oxidation reduction // inferred from electronic annotation	0005739 // mitochondrion // inferred from direct assay /// 0005739 // mitochondrion // inferred from electronic annotation /// 0005759 // mitochondrial matrix // inferred from electronic annotation	0003824 // catalytic activity // inferred from electronic annotation /// 0004470 // malic enzyme activity // inferred from electronic annotation /// 0005488 // binding // inferred from electronic annotation /// 0016491 // oxidoreductase activity // inferred from electronic annotation /// 0016616 // oxidoreductase activity, acting on the CH-OH group of donors, NAD or NADP as acceptor // inferred f…	---	IPR012301 // Malic enzyme, N-terminal // 4.4E-24	---	AK039906,AK080403,BC004709,ENSMUST00000025439,NM_145494
1419209_at	1.63276	0.0115447	Mm.21013	chemokine (C-X-C motif) ligand 1	Cxcl1	chr5 E-F|5 51.0 cM	ENSMUSG00000029380	14825	NP_032202	NM_008176	0006954 // inflammatory response // inferred from electronic annotation /// 0006955 // immune response // inferred from electronic annotation	0005576 // extracellular region // inferred from electronic annotation /// 0005615 // extracellular space // inferred from direct assay /// 0005615 // extracellular space // inferred from electronic annotation	0005125 // cytokine activity // inferred from electronic annotation /// 0008009 // chemokine activity // inferred from electronic annotation /// 0008083 // growth factor activity // inferred from electronic annotation	---	---	---	BC037997(11),ENSMUST00000031327(11),J04596(9),NM_008176(9)
1434528_at	1.6319	0.0442987	Mm.24204	alanine and arginine rich domain containing protein	Aard	chr15 C	ENSMUSG00000068522	239435	NP_780712	NM_175503	---	---	---	---	---	---	AY134665(10),BC089505(10),ENSMUST00000090025(10),NM_175503(10)
1449529_s_at	1.6299	0.0325923	Mm.196424	prolactin family 7, subfamily a, member 1	Prl7a1	chr13 A3.1|13 14.0 cM	ENSMUSG00000006488	19113	NP_032956	NM_008930	---	0005576 // extracellular region // inferred from electronic annotation	0005179 // hormone activity // inferred from electronic annotation	---	---	---	AF011381(11),AF020525(11),AK028371(10),BC051671(11),ENSMUST00000006659(11),ENSMUST00000095924(11),NM_008930(11)
1420824_at	1.61595	0.02556	Mm.33903	sema domain, immunoglobulin domain (Ig), transmembrane domain (TM) and short cytoplasmic domain, (semaphorin) 4D	Sema4d	chr13 B1	ENSMUSG00000021451	20354	NP_038688	NM_013660	0007275 // multicellular organismal development // inferred from electronic annotation /// 0007399 // nervous system development // inferred from electronic annotation /// 0030154 // cell differentiation // inferred from electronic annotation /// 0050772 // positive regulation of axonogenesis // inferred from direct assay /// 0050772 // positive regulation of axonogenesis // inferred from genetic…	0016020 // membrane // inferred from electronic annotation /// 0016021 // integral to membrane // inferred from electronic annotation	0004872 // receptor activity // inferred from electronic annotation /// 0005102 // receptor binding // inferred from physical interaction /// 0005102 // receptor binding // inferred from electronic annotation	---	---	NP_038688.2 // span:733-755 // numtm:1 /// ENSMUSP00000021900 // span:733-755 // numtm:1 /// ENSMUSP00000105666 // span:733-755 // numtm:1 /// ENSMUSP00000105667 // span:733-755 // numtm:1 /// AAH49780.2 // span:733-755 // numtm:1	AK150911(11),BC027681(9),BC049780(11),ENSMUST00000021900(11),ENSMUST00000110039(11),ENSMUST00000110040(11),NM_013660(11)
1446861_at	1.61415	0.00866743	Mm.207683	glucosamine (N-acetyl)-6-sulfatase	Gns	chr10 D2	---	75612	NP_083640	NM_029364	0008152 // metabolic process // inferred from electronic annotation /// 0030203 // glycosaminoglycan metabolic process // inferred from electronic annotation	0005764 // lysosome // inferred from electronic annotation	0003824 // catalytic activity // inferred from electronic annotation /// 0005509 // calcium ion binding // inferred from electronic annotation /// 0008449 // N-acetylglucosamine-6-sulfatase activity // inferred from electronic annotation /// 0008484 // sulfuric ester hydrolase activity // not recorded /// 0008484 // sulfuric ester hydrolase activity // inferred from electronic annotation /// 0016…	---	---	---	AK087265(11)
1427228_at	1.6055	0.0374675	Mm.29933	palladin, cytoskeletal associated protein	Palld	chr8 B3.3	ENSMUSG00000058056	72333	NP_001074859	NM_001081390	---	0005634 // nucleus // inferred from sequence or structural similarity /// 0005737 // cytoplasm // inferred from electronic annotation /// 0005856 // cytoskeleton // inferred from electronic annotation /// 0005884 // actin filament // inferred from sequence or structural similarity	0003779 // actin binding // inferred from electronic annotation	---	---	---	AK076423(11),AK149663(11),AK173081(11),BC127081(11),ENSMUST00000034057(9),ENSMUST00000036243(11),ENSMUST00000063451(11),ENSMUST00000121200(11),ENSMUST00000121493(11),ENSMUST00000121785(11),NM_001081390(9)
1449830_at	1.6045	0.00255951	Mm.291456	prolactin family 3, subfamily c, member 1	Prl3c1	chr13 A3.1|13 14.0 cM	ENSMUSG00000017922	27372	NP_038794	NM_013766	---	0005576 // extracellular region // inferred from electronic annotation	0005179 // hormone activity // inferred from electronic annotation	---	---	NP_038794.1 // span:13-30 // numtm:1 /// AAF13035.1 // span:13-30 // numtm:1 /// AAF40436.1 // span:13-30 // numtm:1 /// BAA85988.1 // span:13-30 // numtm:1 /// ENSMUSP00000018066 // span:13-30 // numtm:1 /// AAI20577.1 // span:13-30 // numtm:1 /// AAI20579.1 // span:13-30 // numtm:1	AB019118(11),AF150740(11),AF234637(11),AK014980(11),BC120576(10),BC120578(10),ENSMUST00000018066(11),ENSMUST00000110364(11),NM_013766(11)
1418862_at	1.60095	0.0385733	Mm.38342	enoyl Coenzyme A hydratase domain containing 3	Echdc3	chr2 A1	ENSMUSG00000039063	67856	NP_077170	NM_024208	0008152 // metabolic process // inferred from electronic annotation	0005739 // mitochondrion // inferred from direct assay /// 0005739 // mitochondrion // inferred from electronic annotation	0003824 // catalytic activity // inferred from electronic annotation	---	---	---	BC002214(11),BC054365(11),ENSMUST00000042658(11),NM_024208(11)
1424914_at	1.59873	0.0472489	Mm.22337	RIKEN cDNA 2310044G17 gene	2310044G17Rik	chr12 D2	ENSMUSG00000034157	217732	NP_776096	NM_173735	---	0005634 // nucleus // inferred from electronic annotation /// 0005737 // cytoplasm // inferred from electronic annotation	---	---	---	---	AK122546(11),ENSMUST00000038369(11)
1423506_a_at	1.59851	0.00726826	Mm.34330	neuronatin	Nnat	chr2 H1|2 88.0 cM	ENSMUSG00000067786	18111	NP_035053 /// NP_851291	NM_010923 /// NM_180960	0007275 // multicellular organismal development // inferred from electronic annotation /// 0009749 // response to glucose stimulus // inferred from mutant phenotype /// 0032024 // positive regulation of insulin secretion // inferred from mutant phenotype /// 0032880 // regulation of protein localization // inferred from mutant phenotype	0005737 // cytoplasm // inferred from direct assay	---	---	---	NP_035053.1 // span:13-35 // numtm:1 /// NP_851291.1 // span:4-23 // numtm:1 /// BAA22936.1 // span:4-23 // numtm:1 /// ENSMUSP00000085836 // span:4-23 // numtm:1 /// ENSMUSP00000105152 // span:13-35 // numtm:1 /// AAH36984.1 // span:13-35 // numtm:1	AB004048(11),BC036984(11),ENSMUST00000088484(11),ENSMUST00000109526(11),NM_010923(11),NM_180960(11)
1429621_at	1.595	0.0291847	Mm.277683	cullin-associated and neddylation-dissociated 2 (putative)	Cand2	chr6 F1	ENSMUSG00000030319	67088	NP_080234	NM_025958	0006350 // transcription // inferred from electronic annotation /// 0006355 // regulation of transcription, DNA-dependent // inferred from electronic annotation /// 0019941 // modification-dependent protein catabolic process // inferred from electronic annotation	0005622 // intracellular // inferred from electronic annotation /// 0005634 // nucleus // inferred from direct assay /// 0005634 // nucleus // inferred from electronic annotation	0005488 // binding // inferred from electronic annotation /// 0017025 // TATA-binding protein binding // inferred from direct assay	---	---	---	AK170420(11),BC056365(11),ENSMUST00000075995(11),NM_025958(11)
1455494_at	1.59379	0.00948228	Mm.277735	collagen, type I, alpha 1	Col1a1	chr11 D|11 56.0 cM	---	12842	NP_031768	NM_007742	0001501 // skeletal system development // inferred from mutant phenotype /// 0001501 // skeletal system development // not recorded /// 0001503 // ossification // inferred from electronic annotation /// 0001568 // blood vessel development // inferred from mutant phenotype /// 0001568 // blood vessel development // inferred from electronic annotation /// 0001649 // osteoblast differentiation // in…	0005576 // extracellular region // inferred from electronic annotation /// 0005578 // proteinaceous extracellular matrix // inferred from direct assay /// 0005578 // proteinaceous extracellular matrix // inferred from electronic annotation /// 0005581 // collagen // inferred from direct assay /// 0005581 // collagen // inferred from mutant phenotype /// 0005581 // collagen // inferred from electr…	0005201 // extracellular matrix structural constituent // inferred from direct assay /// 0005201 // extracellular matrix structural constituent // inferred from electronic annotation /// 0005515 // protein binding // inferred from physical interaction /// 0042802 // identical protein binding // inferred from electronic annotation /// 0048407 // platelet-derived growth factor binding // not record…	Inflammatory_Response_Pathway // GenMAPP	---	---	AK159300(11)
1435383_x_at	1.59314	0.040866	Mm.400253	necdin	Ndn	chr7 C|7 28.0 cM	ENSMUSG00000033585	17984	NP_035012	NM_010882	0001558 // regulation of cell growth // traceable author statement /// 0001764 // neuron migration // inferred from mutant phenotype /// 0006350 // transcription // inferred from electronic annotation /// 0006355 // regulation of transcription, DNA-dependent // inferred from genetic interaction /// 0006355 // regulation of transcription, DNA-dependent // inferred from electronic annotation /// 00…	0005634 // nucleus // inferred from direct assay /// 0005634 // nucleus // inferred from electronic annotation /// 0005737 // cytoplasm // inferred from direct assay /// 0005737 // cytoplasm // inferred from electronic annotation /// 0005813 // centrosome // inferred from direct assay /// 0016363 // nuclear matrix // inferred from electronic annotation	0003677 // DNA binding // inferred from electronic annotation /// 0005515 // protein binding // inferred from physical interaction /// 0005515 // protein binding // inferred from electronic annotation /// 0043015 // gamma-tubulin binding // inferred from direct assay	---	---	---	BC147249(9),BC147250(9),ENSMUST00000038775(11),M80840(11),NM_010882(11)
1455576_at	1.5874	0.000638383	Mm.74632	Ras and Rab interactor-like	Rinl	chr7 A3	ENSMUSG00000051735	320435	NP_796132	NM_177158	---	---	0005096 // GTPase activator activity // inferred from electronic annotation	---	IPR003123 // Vacuolar sorting protein 9 // 1.3E-7	---	BC044878(9),BC046530(11),ENSMUST00000059857(11),NM_177158(11)
1416715_at	1.5806	0.0248828	Mm.90003	gap junction protein, beta 3	Gjb3	chr4 D2.2|4 58.0 cM	ENSMUSG00000042367	14620	NP_001153484 /// NP_032152	NM_001160012 /// NM_008126	0001890 // placenta development // inferred from mutant phenotype /// 0007154 // cell communication // inferred from electronic annotation	0005886 // plasma membrane // inferred from electronic annotation /// 0005921 // gap junction // inferred from direct assay /// 0005921 // gap junction // inferred from electronic annotation /// 0005922 // connexon complex // inferred from electronic annotation /// 0016020 // membrane // inferred from electronic annotation /// 0016021 // integral to membrane // inferred from electronic annotation…	0005515 // protein binding // inferred from physical interaction	Calcium_regulation_in_cardiac_cells // GenMAPP	---	NP_032152.1 // span:21-40,76-98,127-149,189-211 // numtm:4 /// ENSMUSP00000046755 // span:21-40,76-98,127-149,189-211 // numtm:4 /// ENSMUSP00000101697 // span:21-40,76-98,127-149,189-211 // numtm:4 /// AAH24387.1 // span:21-40,76-98,127-149,189-211 // numtm:4	BC024387(10),ENSMUST00000046532(11),ENSMUST00000106091(11),NM_008126(11)
1450693_at	1.56272	0.0144116	Mm.44606	regulator of G-protein signaling 17	Rgs17	chr10 A1	ENSMUSG00000019775	56533	NP_064342	NM_019958	0007186 // G-protein coupled receptor protein signaling pathway // traceable author statement /// 0009968 // negative regulation of signal transduction // inferred from electronic annotation	0005634 // nucleus // inferred from electronic annotation /// 0005737 // cytoplasm // inferred from electronic annotation /// 0016020 // membrane // inferred from electronic annotation	0004871 // signal transducer activity // inferred from electronic annotation /// 0005096 // GTPase activator activity // traceable author statement	Calcium_regulation_in_cardiac_cells // GenMAPP /// Smooth_muscle_contraction // GenMAPP	---	---	BC064782(11),ENSMUST00000117676(11),NM_019958(11)
1434076_at	1.56108	0.00234977	Mm.284654	WD repeat domain 37	Wdr37	chr13 A1	ENSMUSG00000021147	207615	NP_001034477 /// NP_001034478 /// NP_766033	NM_001039388 /// NM_001039389 /// NM_172445	---	---	---	---	---	---	ENSMUST00000021572(11),ENSMUST00000054251(11),NM_001039388(11),NM_172445(11)
1424838_at	1.56096	0.0370055	Mm.35548	RIKEN cDNA A330049M08 gene	A330049M08Rik	chr4 D3	ENSMUSG00000043924	230822	NP_663530	NM_145555	---	0016020 // membrane // inferred from electronic annotation /// 0016021 // integral to membrane // inferred from electronic annotation	---	---	---	BAC36364.1 // span:27-49 // numtm:1 /// ENSMUSP00000101484 // span:27-49 // numtm:1 /// ENSMUSP00000101485 // span:27-49 // numtm:1 /// ENSMUSP00000101486 // span:45-67 // numtm:1 /// ENSMUSP00000070780 // span:27-49 // numtm:1 /// AAH05730.1 // span:27-49 // numtm:1	AK076488(11),BC005730(11),BC039748(11),ENSMUST00000064481(11),ENSMUST00000105858(11),ENSMUST00000105859(11),ENSMUST00000105860(11)
1443341_at	1.56024	0.0122999	---	---	---	---	---	---	---	---	---	---	---	---	---	---	BM231350
1417642_at	1.55685	0.0498427	Mm.140988	aldehyde dehydrogenase family 1, subfamily A3	Aldh1a3	chr7 C	ENSMUSG00000015134	56847	NP_444310	NM_053080	0002072 // optic cup morphogenesis involved in camera-type eye development // inferred from genetic interaction /// 0008152 // metabolic process // inferred from electronic annotation /// 0021768 // nucleus accumbens development // inferred from mutant phenotype /// 0042573 // retinoic acid metabolic process // inferred from genetic interaction /// 0042573 // retinoic acid metabolic process // in…	0005737 // cytoplasm // inferred from electronic annotation	0004028 // 3-chloroallyl aldehyde dehydrogenase activity // traceable author statement /// 0004030 // aldehyde dehydrogenase [NAD(P)+] activity // inferred from electronic annotation /// 0016491 // oxidoreductase activity // inferred from electronic annotation	---	---	---	AF152359(9),AF246711(11),AF253409(10),BC058277(11),ENSMUST00000015278(11),NM_053080(11)
1419423_at	1.55669	0.0269085	Mm.279611	stabilin 2	Stab2	chr10 C1	ENSMUSG00000035459	192188	NP_619614	NM_138673	0006897 // endocytosis // inferred from electronic annotation /// 0006897 // endocytosis // inferred from sequence or structural similarity /// 0007155 // cell adhesion // inferred from electronic annotation	0005886 // plasma membrane // inferred from electronic annotation /// 0009897 // external side of plasma membrane // inferred from sequence or structural similarity /// 0016020 // membrane // inferred from electronic annotation /// 0016021 // integral to membrane // inferred from electronic annotation	0004872 // receptor activity // inferred from electronic annotation /// 0005488 // binding // inferred from electronic annotation /// 0005540 // hyaluronic acid binding // inferred from electronic annotation /// 0005540 // hyaluronic acid binding // inferred from sequence or structural similarity /// 0008368 // Gram-negative bacterial binding // inferred from sequence or structural similarity	---	---	NP_619614.1 // span:2467-2489 // numtm:1 /// ENSMUSP00000048309 // span:2467-2489 // numtm:1 /// AAL91684.2 // span:2467-2489 // numtm:1	AF364951(11),ENSMUST00000035288(11),NM_138673(11)
1448609_at	1.55498	0.0268082	Mm.15312	thiosulfate sulfurtransferase, mitochondrial	Tst	chr15 E1|15 45.3 cM	ENSMUSG00000044986	22117	NP_033463	NM_009437	0008272 // sulfate transport // inferred from electronic annotation	0005739 // mitochondrion // inferred from direct assay /// 0005739 // mitochondrion // inferred from electronic annotation /// 0005743 // mitochondrial inner membrane // inferred from direct assay /// 0005759 // mitochondrial matrix // inferred from electronic annotation	0004792 // thiosulfate sulfurtransferase activity // inferred from electronic annotation /// 0016740 // transferase activity // inferred from electronic annotation	---	---	---	BC005644(11),ENSMUST00000058659(11),NM_009437(11),U35741(10)
1441208_at	1.55257	0.0424403	Mm.442171	---	---	---	---	---	---	---	---	---	---	---	---	---	BB738832,BG072585,BB745940,AW546142,AA982636
1421770_a_at	1.5522	0.037765	Mm.37	T-cell leukemia, homeobox 2	Tlx2	chr6 C3-D1|6 35.5 cM	ENSMUSG00000068327	21909	NP_033418	NM_009392	0001707 // mesoderm formation // inferred from mutant phenotype /// 0006355 // regulation of transcription, DNA-dependent // inferred from electronic annotation /// 0006357 // regulation of transcription from RNA polymerase II promoter // not recorded /// 0007275 // multicellular organismal development // inferred from electronic annotation /// 0045449 // regulation of transcription // inferred f…	0005634 // nucleus // inferred from direct assay /// 0005634 // nucleus // not recorded /// 0005634 // nucleus // inferred from electronic annotation /// 0005737 // cytoplasm // inferred from direct assay	0003677 // DNA binding // not recorded /// 0003677 // DNA binding // inferred from electronic annotation /// 0003700 // transcription factor activity // not recorded /// 0003700 // transcription factor activity // inferred from electronic annotation /// 0005515 // protein binding // inferred from physical interaction /// 0030528 // transcription regulator activity // inferred from electronic anno…	---	---	---	BC138240(10),BC138241(10),ENSMUST00000089641(11),M75953(11),NM_009392(11)
1460426_at	1.55054	0.0184735	Mm.129840	phosphodiesterase 4D interacting protein (myomegalin)	Pde4dip	chr3 F2.2|3 51.5 cM	ENSMUSG00000038170	83679	NP_001034465 /// NP_001103633 /// NP_796119 /// NP_835181	NM_001039376 /// NM_001110163 /// NM_177145 /// NM_178080	---	0005634 // nucleus // inferred from electronic annotation /// 0005737 // cytoplasm // inferred from electronic annotation /// 0005794 // Golgi apparatus // inferred from electronic annotation /// 0005813 // centrosome // inferred from electronic annotation	0005515 // protein binding // inferred from physical interaction	---	---	GENSCAN00000032074 // span:192-214,227-249,264-286,299-316,336-358,481-503,531-553,573-595,615-637 // numtm:9	AK141917(11),BC050783(11),BC057350(11),BC141185(10),BC145504(10),ENSMUST00000045243(11),ENSMUST00000090750(11),ENSMUST00000107038(11),NM_001039376(11),NM_001110163(11),NM_178080(11)
1439030_at	1.54459	0.0132633	Mm.22554	GDP-mannose pyrophosphorylase B	Gmppb	chr9 F2	ENSMUSG00000070284	331026	NP_808578	NM_177910	0007155 // cell adhesion // inferred from electronic annotation /// 0007157 // heterophilic cell adhesion // inferred from electronic annotation /// 0007157 // heterophilic cell adhesion // inferred from sequence or structural similarity /// 0009058 // biosynthetic process // inferred from electronic annotation	0016020 // membrane // inferred from electronic annotation /// 0016021 // integral to membrane // inferred from electronic annotation	0000166 // nucleotide binding // inferred from electronic annotation /// 0004475 // mannose-1-phosphate guanylyltransferase activity // not recorded /// 0004475 // mannose-1-phosphate guanylyltransferase activity // inferred from electronic annotation /// 0005515 // protein binding // inferred from electronic annotation /// 0005515 // protein binding // inferred from sequence or structural simila…	---	IPR000372 // Leucine-rich repeat, cysteine-rich flanking region, N-terminal // 0.0031	BAC98266.1 // span:580-602 // numtm:1	AK165816(11),BC061207(11),ENSMUST00000047947(11),ENSMUST00000112295(11),NM_177910(11)
1448123_s_at	1.53995	0.00613118	Mm.14455	transforming growth factor, beta induced	Tgfbi	chr13 38.0 cM	ENSMUSG00000035493	21810	NP_033395	NM_009369	0007155 // cell adhesion // inferred from direct assay /// 0007155 // cell adhesion // inferred from electronic annotation /// 0030198 // extracellular matrix organization // inferred from direct assay	0005576 // extracellular region // inferred from electronic annotation /// 0005578 // proteinaceous extracellular matrix // inferred from direct assay /// 0005578 // proteinaceous extracellular matrix // inferred from electronic annotation /// 0005615 // extracellular space // inferred from direct assay	0005515 // protein binding // inferred from electronic annotation /// 0050840 // extracellular matrix binding // inferred from direct assay	---	---	---	ENSMUST00000045173(11),NM_009369(11)
1418260_at	1.5374	0.00338905	Mm.125874	hormonally upregulated Neu-associated kinase	Hunk	chr16 C3.3|16 58.0 cM	ENSMUSG00000053414	26559	NP_056570	NM_015755	0006468 // protein amino acid phosphorylation // inferred from direct assay /// 0006468 // protein amino acid phosphorylation // inferred from electronic annotation	---	0000166 // nucleotide binding // inferred from electronic annotation /// 0004672 // protein kinase activity // inferred from direct assay /// 0004672 // protein kinase activity // inferred from electronic annotation /// 0004674 // protein serine/threonine kinase activity // inferred from electronic annotation /// 0005524 // ATP binding // inferred from electronic annotation /// 0016301 // kinase …	---	---	---	AF055919(10),AF167987(10),ENSMUST00000065856(10),NM_015755(10)
1428975_at	1.53416	0.0111064	Mm.34308	sushi domain containing 3	Susd3	chr13 B1	ENSMUSG00000021384	66329	NP_079767	NM_025491	---	0016020 // membrane // inferred from electronic annotation /// 0016021 // integral to membrane // inferred from electronic annotation	---	---	IPR000436 // Sushi/SCR/CCP // 0.0097 /// IPR000436 // Sushi/SCR/CCP // 0.0097	NP_079767.2 // span:107-129 // numtm:1 /// ENSMUSP00000061423 // span:107-129 // numtm:1 /// ENSMUSP00000021816 // span:95-117 // numtm:1 /// AAH45525.1 // span:95-117 // numtm:1	BC045525(11),ENSMUST00000021816(11),ENSMUST00000058196(11),NM_025491(11)
1421118_a_at	1.52577	0.0466643	Mm.290834	G protein-coupled receptor 56	Gpr56	chr8 D1|8 45.0 cM	ENSMUSG00000031785	14766	NP_061370	NM_018882	0007165 // signal transduction // inferred from electronic annotation /// 0007166 // cell surface receptor linked signal transduction // inferred from electronic annotation /// 0007186 // G-protein coupled receptor protein signaling pathway // inferred from electronic annotation /// 0007218 // neuropeptide signaling pathway // inferred from electronic annotation	0005886 // plasma membrane // inferred from electronic annotation /// 0016020 // membrane // inferred from electronic annotation /// 0016021 // integral to membrane // inferred from electronic annotation	0004871 // signal transducer activity // inferred from electronic annotation /// 0004872 // receptor activity // inferred from electronic annotation /// 0004888 // transmembrane receptor activity // inferred from electronic annotation /// 0004930 // G-protein coupled receptor activity // inferred from electronic annotation	GPCRDB_Other // GenMAPP	---	NP_061370.2 // span:406-428,441-463,473-495,508-530,569-591,603-625,631-653 // numtm:7 /// AAF00617.1 // span:406-428,441-463,473-495,508-530,569-591,603-625,631-653 // numtm:7 /// ENSMUSP00000090959 // span:406-428,441-463,473-495,508-530,569-591,603-625,631-653 // numtm:7 /// AAH34678.1 // span:406-428,441-463,473-495,508-530,569-591,603-625,631-653 // numtm:7	AF166382(11),BC034678(11),ENSMUST00000093271(11),NM_018882(11)
1428989_at	1.52448	0.00553526	---	RIKEN cDNA 0710001D07 gene	0710001D07Rik	---	---	67679	---	---	---	---	---	---	---	---	AK002941(11)
1422983_at	1.52411	0.00455284	Mm.98193	integrin beta 6	Itgb6	chr2 C3|2 34.0 cM	ENSMUSG00000026971	16420	NP_001153036 /// NP_067334	NM_001159564 /// NM_021359	0006954 // inflammatory response // inferred from mutant phenotype /// 0007155 // cell adhesion // inferred from electronic annotation /// 0007160 // cell-matrix adhesion // inferred from electronic annotation /// 0007229 // integrin-mediated signaling pathway // inferred from electronic annotation	0008305 // integrin complex // inferred from electronic annotation /// 0016020 // membrane // inferred from electronic annotation /// 0016021 // integral to membrane // inferred from electronic annotation	0004872 // receptor activity // inferred from electronic annotation /// 0005178 // integrin binding // inferred from physical interaction /// 0005488 // binding // inferred from electronic annotation /// 0005515 // protein binding // inferred from electronic annotation	Integrin-mediated_cell_adhesion_KEGG // GenMAPP /// TGF_Beta_Signaling_Pathway // GenMAPP	---	NP_067334.1 // span:707-729 // numtm:1 /// NP_001153036.1 // span:707-729 // numtm:1 /// ENSMUSP00000054944 // span:707-729 // numtm:1 /// AAH49185.1 // span:707-729 // numtm:1	BC049185(11),ENSMUST00000059888(11),NM_001159564(11),NM_021359(11)
1437235_x_at	1.51733	0.0274695	Mm.209385	LIM domain containing preferred translocation partner in lipoma	Lpp	chr16 B1	ENSMUSG00000033306	210126	NP_001139424 /// NP_001139426 /// NP_848780	NM_001145952 /// NM_001145954 /// NM_178665	0007155 // cell adhesion // inferred from electronic annotation	0005634 // nucleus // inferred from electronic annotation /// 0005737 // cytoplasm // inferred from electronic annotation /// 0030054 // cell junction // inferred from electronic annotation	0005515 // protein binding // inferred from electronic annotation /// 0008270 // zinc ion binding // inferred from electronic annotation /// 0046872 // metal ion binding // inferred from electronic annotation	---	---	---	AK054550,BC085321,ENSMUST00000038053,ENSMUST00000115314,NM_001145952,NM_001145954,NM_178665
1417963_at	1.51661	0.00558692	Mm.6105	phospholipid transfer protein	Pltp	chr2 H3|2 93.0 cM	ENSMUSG00000017754	18830	NP_035255	NM_011125	0006810 // transport // inferred from electronic annotation /// 0006869 // lipid transport // inferred from electronic annotation	0005576 // extracellular region // inferred from electronic annotation	0008289 // lipid binding // inferred from electronic annotation	---	IPR000719 // Protein kinase // 2.7E-14	---	BC003782(11),CT010317(11),ENSMUST00000059954(11),ENSMUST00000109316(11),ENSMUST00000109317(11),NM_011125(11),U28960(10),U37226(11)
1436714_at	1.51556	0.022623	Mm.209385	LIM domain containing preferred translocation partner in lipoma	Lpp	chr16 B1	ENSMUSG00000033306	210126	NP_001139424 /// NP_001139426 /// NP_848780	NM_001145952 /// NM_001145954 /// NM_178665	0007155 // cell adhesion // inferred from electronic annotation	0005634 // nucleus // inferred from electronic annotation /// 0005737 // cytoplasm // inferred from electronic annotation /// 0030054 // cell junction // inferred from electronic annotation	0005515 // protein binding // inferred from electronic annotation /// 0008270 // zinc ion binding // inferred from electronic annotation /// 0046872 // metal ion binding // inferred from electronic annotation	---	---	---	AK054550(11),BC085321(9),ENSMUST00000038053(11),ENSMUST00000115314(11),NM_001145952(11),NM_001145954(11),NM_178665(11)
1455995_at	1.51513	0.000495862	Mm.425612	DNA segment, Chr 10, Brigham & Women's Genetics 1379 expressed	D10Bwg1379e	chr10 A3|10 8.0 cM	ENSMUSG00000019852	215821	NP_001028430	NM_001033258	0032012 // regulation of ARF protein signal transduction // inferred from electronic annotation	0005622 // intracellular // inferred from electronic annotation /// 0016020 // membrane // inferred from electronic annotation /// 0016021 // integral to membrane // inferred from electronic annotation	0005085 // guanyl-nucleotide exchange factor activity // inferred from electronic annotation /// 0005086 // ARF guanyl-nucleotide exchange factor activity // inferred from electronic annotation	---	---	---	ENSMUST00000019999(11),NM_001033258(11)
1448789_at	1.50567	0.0312277	Mm.140988	aldehyde dehydrogenase family 1, subfamily A3	Aldh1a3	chr7 C	ENSMUSG00000015134	56847	NP_444310	NM_053080	0002072 // optic cup morphogenesis involved in camera-type eye development // inferred from genetic interaction /// 0008152 // metabolic process // inferred from electronic annotation /// 0021768 // nucleus accumbens development // inferred from mutant phenotype /// 0042573 // retinoic acid metabolic process // inferred from genetic interaction /// 0042573 // retinoic acid metabolic process // in…	0005737 // cytoplasm // inferred from electronic annotation	0004028 // 3-chloroallyl aldehyde dehydrogenase activity // traceable author statement /// 0004030 // aldehyde dehydrogenase [NAD(P)+] activity // inferred from electronic annotation /// 0016491 // oxidoreductase activity // inferred from electronic annotation	---	---	---	AF253409(10),BC058277(10),ENSMUST00000015278(10),NM_053080(10)
1455718_at	1.50516	0.00863192	Mm.247201	similar to spermatogenesis associated 21 /// spermatogenesis associated 21	LOC100048130 /// Spata21	chr4 D3	ENSMUSG00000045004	100048130 /// 329972	NP_808535	NM_177867 /// XR_034408	---	---	0005509 // calcium ion binding // inferred from electronic annotation	---	---	---	XR_034408(11),NM_177867(11),ENSMUST00000051907(11),BC112427(10),BC113132(10)
1454193_at	1.50051	0.0465622	---	RIKEN cDNA 5430401H09 gene	5430401H09Rik	---	---	71396	---	---	---	---	---	---	---	---	AK017255(11)
1422293_a_at	0.495089	0.0041107	Mm.329299	potassium channel tetramerisation domain containing 1	Kctd1	chr18 A1	ENSMUSG00000036225	106931	NP_001136203 /// NP_598873	NM_001142731 /// NM_134112	0006813 // potassium ion transport // inferred from electronic annotation	0008076 // voltage-gated potassium channel complex // inferred from electronic annotation /// 0016020 // membrane // inferred from electronic annotation	0005249 // voltage-gated potassium channel activity // inferred from electronic annotation /// 0005515 // protein binding // inferred from electronic annotation	---	---	---	AK016623(11),AY899808(11),BC087623(11),ENSMUST00000025992(11),ENSMUST00000092040(11),NM_001142731(11),NM_134112(11)
1455872_at	0.492168	0.0351093	Mm.37882	family with sequence similarity 167, member A	Fam167a	chr14 D1	ENSMUSG00000035095	219148	NP_808296	NM_177628	---	---	---	---	---	---	BC065085(11),ENSMUST00000089351(11),ENSMUST00000121288(11),NM_177628(11)
1421430_at	0.491616	0.000867819	Mm.341756	RAD51-like 1 (S. cerevisiae)	Rad51l1	chr12 C3	---	19363	NP_033040	NM_009014	0006259 // DNA metabolic process // inferred from electronic annotation /// 0006281 // DNA repair // inferred from electronic annotation /// 0006310 // DNA recombination // inferred from electronic annotation /// 0006974 // response to DNA damage stimulus // inferred from electronic annotation	0005634 // nucleus // inferred from electronic annotation	0000166 // nucleotide binding // inferred from electronic annotation /// 0003677 // DNA binding // inferred from electronic annotation /// 0005524 // ATP binding // inferred from electronic annotation /// 0008094 // DNA-dependent ATPase activity // inferred from electronic annotation /// 0017111 // nucleoside-triphosphatase activity // inferred from electronic annotation	---	---	---	BC058184(10),NM_009014(10),U92068(11)
1437932_a_at	0.490924	0.0319175	Mm.289441	claudin 1	Cldn1	chr16 B2	ENSMUSG00000022512	12737	NP_057883	NM_016674	0016338 // calcium-independent cell-cell adhesion // inferred from direct assay	0005886 // plasma membrane // inferred from electronic annotation /// 0005923 // tight junction // inferred from direct assay /// 0005923 // tight junction // inferred from electronic annotation /// 0016020 // membrane // inferred from electronic annotation /// 0016021 // integral to membrane // non-traceable author statement /// 0016021 // integral to membrane // inferred from electronic annotat…	0005198 // structural molecule activity // inferred from electronic annotation /// 0005515 // protein binding // inferred from physical interaction /// 0042802 // identical protein binding // inferred from physical interaction	---	---	NP_057883.1 // span:5-27,77-99,119-141,161-183 // numtm:4 /// ENSMUSP00000023154 // span:5-27,77-99,119-141,161-183 // numtm:4	AK161125(11),ENSMUST00000023154(11),NM_016674(11)
1439284_at	0.489358	0.00534699	Mm.253156	erythrocyte protein band 4.1-like 5	Epb4.1l5	chr1 E2.3	---	226352	NP_001106887 /// NP_663481	NM_001113416 /// NM_145506	0048318 // axial mesoderm development // inferred from mutant phenotype /// 0048339 // paraxial mesoderm development // inferred from mutant phenotype	0005737 // cytoplasm // inferred from electronic annotation /// 0005856 // cytoskeleton // inferred from electronic annotation /// 0019898 // extrinsic to membrane // inferred from electronic annotation /// 0030054 // cell junction // inferred from electronic annotation	0005488 // binding // inferred from electronic annotation /// 0008092 // cytoskeletal protein binding // inferred from electronic annotation	---	---	---	NM_145506(11)
1439327_at	0.486407	0.00662491	Mm.442049	collagen and calcium binding EGF domains 1	Ccbe1	chr18 E1	ENSMUSG00000046318	320924	NP_848908	NM_178793	0001525 // angiogenesis // inferred from electronic annotation /// 0007275 // multicellular organismal development // inferred from electronic annotation	0005576 // extracellular region // inferred from electronic annotation	0005509 // calcium ion binding // inferred from electronic annotation	---	IPR008160 // Collagen triple helix repeat // 2.3E-6 /// IPR008160 // Collagen triple helix repeat // 0.0011 /// IPR008160 // Collagen triple helix repeat // 5.2E-7	---	BC103803(9),ENSMUST00000061103(9),NM_178793(9)
1456819_at	0.481721	0.0100907	Mm.133990	neuritin 1-like	Nrn1l	chr8 D3	ENSMUSG00000044287	234700	NP_778189	NM_175024	---	0005886 // plasma membrane // inferred from electronic annotation /// 0016020 // membrane // inferred from electronic annotation /// 0031225 // anchored to membrane // inferred from electronic annotation	---	---	---	NP_778189.1 // span:139-161 // numtm:1 /// ENSMUSP00000056940 // span:139-161 // numtm:1 /// ENSMUSP00000113445 // span:138-160 // numtm:1 /// AAI00316.1 // span:139-161 // numtm:1 /// ABA55711.1 // span:139-161 // numtm:1	BC100315(11),DQ176852(11),ENSMUST00000060167(11),ENSMUST00000118920(10),NM_175024(11)
1436223_at	0.479911	0.0319526	Mm.458027	---	---	---	---	---	---	---	---	---	---	---	---	---	AK052777(11)
1431975_at	0.479645	0.00094686	---	RIKEN cDNA 4930521O11 gene	4930521O11Rik	---	---	74715	---	---	---	---	---	---	---	---	AK015864(11)
1430233_a_at	0.478821	0.000115517	Mm.85000	Na+/H+ exchanger domain containing 1	Nhedc1	chr3 G3	---	74446	NP_083222	NM_028946	0006810 // transport // inferred from electronic annotation /// 0006812 // cation transport // inferred from electronic annotation	0016020 // membrane // inferred from electronic annotation /// 0016021 // integral to membrane // inferred from electronic annotation	0015299 // solute:hydrogen antiporter activity // inferred from electronic annotation	---	---	---	AK007064(11),AK015318(11)
1422837_at	0.478027	0.00732797	Mm.244003	sciellin	Scel	chr14 E	ENSMUSG00000022123	64929	NP_075024	NM_022886	0008544 // epidermis development // inferred from direct assay /// 0009790 // embryonic development // inferred from direct assay /// 0030216 // keratinocyte differentiation // inferred from sequence or structural similarity	0005737 // cytoplasm // inferred from direct assay /// 0005737 // cytoplasm // inferred from electronic annotation /// 0005737 // cytoplasm // inferred from sequence or structural similarity /// 0016020 // membrane // inferred from electronic annotation	0008270 // zinc ion binding // inferred from electronic annotation /// 0046872 // metal ion binding // inferred from electronic annotation	---	---	---	ENSMUST00000095576(11),ENSMUST00000110760(11),ENSMUST00000110762(11),NM_022886(11)
1427410_at	0.477748	0.00846834	Mm.32886	deleted in lymphocytic leukemia, 2	Dleu2	chr14 C3|14 27.6 cM	---	328425	---	---	---	---	---	---	---	---	AF380423(11),AK134888(11)
1428738_a_at	0.477188	0.00249652	Mm.459796	DNA segment, Chr 14, ERATO Doi 449, expressed /// predicted gene, ENSMUSG00000072676	D14Ertd449e /// ENSMUSG00000072676	chr14 A3|14 /// chr14 B	ENSMUSG00000021867 /// ENSMUSG00000072680	100039192 /// 66039	NP_079587 /// XP_001472542 /// XP_001472560	NM_025311 /// XM_001472492 /// XM_001472510	---	0016020 // membrane // inferred from electronic annotation /// 0016021 // integral to membrane // inferred from electronic annotation	---	---	---	BAB22103.1 // span:13-35,65-82,95-117 // numtm:3 /// XP_001472542.1 // span:13-35,65-82,95-117 // numtm:3 /// NP_079587.1 // span:21-40,71-88,101-123 // numtm:3 /// ENSMUSP00000098381 // span:21-40,71-88,101-123 // numtm:3 /// ENSMUSP00000022417 // span:71-90,100-122 // numtm:2 /// ENSMUSP00000098382 // span:13-35,65-82,95-117 // numtm:3 /// ENSMUSP00000107962 // span:21-40,71-88,101-123 // numtm…	AK002441(11),XM_001472492(11),NM_025311(11),ENSMUST00000100818(11),ENSMUST00000022417(11),ENSMUST00000100819(11),ENSMUST00000112343(11),ENSMUST00000100806(11),ENSMUST00000022418(11),BC031854(11)
1449789_x_at	0.477131	0.00814902	Mm.215096	lymphocyte antigen 6 complex, locus G6C	Ly6g6c	chr17 B1	ENSMUSG00000007044	68468	NP_075952	NM_023463	---	0005886 // plasma membrane // inferred from electronic annotation /// 0016020 // membrane // inferred from electronic annotation /// 0031225 // anchored to membrane // inferred from electronic annotation	---	---	---	---	BC116365,BC116366,ENSMUST00000007260,NM_023463
1418100_at	0.476842	0.0272991	Mm.5324	RIKEN cDNA A030009H04 gene	A030009H04Rik	chr11 B3	ENSMUSG00000043419	80515	NP_065616	NM_020591	---	---	---	---	---	---	AB041807(11),AK019090(11),ENSMUST00000052108(11)
1448954_at	0.476771	0.00227209	Mm.275374	nuclear receptor interacting protein 3	Nrip3	chr7 E3-F1	ENSMUSG00000034825	78593	NP_065635	NM_020610	0006508 // proteolysis // inferred from electronic annotation	---	0004190 // aspartic-type endopeptidase activity // inferred from electronic annotation	---	---	---	AK148688(11),BC072641(11),ENSMUST00000033331(11),ENSMUST00000041460(11),NM_020610(11)
1421289_at	0.473636	0.0301326	Mm.46181	heat shock protein family, member 7 (cardiovascular)	Hspb7	chr4 E1	ENSMUSG00000006221	29818	NP_038896	NM_013868	0006950 // response to stress // inferred from direct assay /// 0006950 // response to stress // inferred from electronic annotation /// 0009408 // response to heat // inferred from electronic annotation	0005856 // cytoskeleton // traceable author statement	---	---	IPR002068 // Heat shock protein Hsp20 // 2.2E-4 /// IPR002068 // Heat shock protein Hsp20 // 0.04	---	AF155909(11),BC046993(9),BC089584(10),ENSMUST00000102486(10),NM_013868(10)
1437900_at	0.468012	0.0123048	---	RIKEN cDNA 4930523C07 gene	4930523C07Rik	chr1 H2.1	---	67647	---	XR_035190 /// XR_035416	---	---	---	---	---	BAC26196.1 // span:24-46 // numtm:1	AK028922(10),AK035814(11)
1434447_at	0.462893	0.0139936	Mm.86844	met proto-oncogene	Met	chr6 4.0 cM	ENSMUSG00000009376	17295	NP_032617	NM_008591	0000187 // activation of MAPK activity // inferred from physical interaction /// 0001764 // neuron migration // inferred from electronic annotation /// 0006468 // protein amino acid phosphorylation // inferred from electronic annotation /// 0007275 // multicellular organismal development // inferred from electronic annotation /// 0007420 // brain development // inferred from mutant phenotype /// …	0005624 // membrane fraction // inferred from direct assay /// 0009925 // basal plasma membrane // not recorded /// 0009925 // basal plasma membrane // inferred from electronic annotation /// 0016020 // membrane // inferred from electronic annotation /// 0016021 // integral to membrane // inferred from electronic annotation /// 0019861 // flagellum // inferred from electronic annotation	0000166 // nucleotide binding // inferred from electronic annotation /// 0004672 // protein kinase activity // inferred from electronic annotation /// 0004713 // protein tyrosine kinase activity // inferred from electronic annotation /// 0004714 // transmembrane receptor protein tyrosine kinase activity // inferred from electronic annotation /// 0004872 // receptor activity // inferred from elect…	---	---	NP_032617.2 // span:930-952 // numtm:1 /// ENSMUSP00000111103 // span:930-952 // numtm:1	ENSMUST00000115443(11),NM_008591(11)
1418847_at	0.456211	0.00168904	Mm.3506	arginase type II	Arg2	chr12 C3	ENSMUSG00000021125	11847	NP_033835	NM_009705	0000050 // urea cycle // inferred from electronic annotation /// 0006525 // arginine metabolic process // inferred from electronic annotation /// 0006941 // striated muscle contraction // inferred from mutant phenotype /// 0045428 // regulation of nitric oxide biosynthetic process // inferred from electronic annotation /// 0051001 // negative regulation of nitric-oxide synthase activity // inferr…	0005739 // mitochondrion // inferred from direct assay /// 0005739 // mitochondrion // not recorded /// 0005739 // mitochondrion // inferred from electronic annotation	0004053 // arginase activity // not recorded /// 0004053 // arginase activity // inferred from electronic annotation /// 0005515 // protein binding // not recorded /// 0005515 // protein binding // inferred from electronic annotation /// 0016787 // hydrolase activity // inferred from electronic annotation /// 0016813 // hydrolase activity, acting on carbon-nitrogen (but not peptide) bonds, in lin…	---	---	---	AF032466(11),ENSMUST00000021550(11),NM_009705(11),U90886(11)
1448507_at	0.453033	0.00696781	Mm.247951	EF hand domain containing 1	Efhd1	chr1 D	ENSMUSG00000026255	98363	NP_083165	NM_028889	0031175 // neuron projection development // inferred from mutant phenotype	0005743 // mitochondrial inner membrane // inferred from direct assay	0005509 // calcium ion binding // inferred from electronic annotation	---	---	---	BC019531(11),BC085088(11),ENSMUST00000027472(11),ENSMUST00000118687(11),NM_028889(11)
1422290_at	0.447299	0.0452889	Mm.40573	5-hydroxytryptamine (serotonin) receptor 1D	Htr1d	chr4 D3|4 66.0 cM	ENSMUSG00000070687	15552	NP_032335	NM_008309	0007165 // signal transduction // inferred from electronic annotation /// 0007186 // G-protein coupled receptor protein signaling pathway // inferred from electronic annotation /// 0009636 // response to toxin // inferred from direct assay	0005886 // plasma membrane // inferred from electronic annotation /// 0016020 // membrane // inferred from electronic annotation /// 0016021 // integral to membrane // inferred from electronic annotation	0004871 // signal transducer activity // inferred from electronic annotation /// 0004872 // receptor activity // inferred from electronic annotation /// 0004930 // G-protein coupled receptor activity // inferred from electronic annotation /// 0004993 // serotonin receptor activity // inferred from direct assay /// 0051378 // serotonin binding // inferred from direct assay	GPCRDB_Class_A_Rhodopsin-like // GenMAPP /// GPCRDB_Other // GenMAPP /// Monoamine_GPCRs // GenMAPP	IPR001828 // Extracellular ligand-binding receptor // 1.9E-16	NP_032335.2 // span:39-61,73-95,110-129,150-172,192-214,300-322,337-356 // numtm:7 /// ENSMUSP00000086052 // span:39-61,73-95,110-129,150-172,192-214,300-322,337-356 // numtm:7 /// ENSMUSP00000112402 // span:39-61,73-95,110-129,150-172,192-214,300-322,337-356 // numtm:7 /// ENSMUSP00000112840 // span:39-61,73-95,110-129,150-172,192-214,300-322,337-356 // numtm:7 /// ENSMUSP00000092185 // span:39-…	BC103532(10),BC103535(10),ENSMUST00000088677(10),ENSMUST00000094603(10),ENSMUST00000117699(10),ENSMUST00000121571(10),NM_008309(10)
1453486_a_at	0.437053	0.00392692	Mm.40447	signal peptide, CUB domain, EGF-like 2	Scube2	chr7 F1|7 50.0 cM	ENSMUSG00000007279	56788	NP_064436	NM_020052	---	0005615 // extracellular space // not recorded /// 0019897 // extrinsic to plasma membrane // not recorded	0005509 // calcium ion binding // inferred from electronic annotation /// 0042802 // identical protein binding // not recorded	---	---	---	ENSMUST00000007423(11),ENSMUST00000106728(11),ENSMUST00000106729(11),NM_020052(11)
1449454_at	0.431019	0.0394855	Mm.246332	bone marrow stromal cell antigen 1	Bst1	chr5 B3|5 25.0 cM	ENSMUSG00000029082	12182	NP_033893	NM_009763	0008152 // metabolic process // inferred from electronic annotation	0005886 // plasma membrane // inferred from electronic annotation /// 0016020 // membrane // inferred from electronic annotation /// 0031225 // anchored to membrane // inferred from electronic annotation	0003824 // catalytic activity // inferred from electronic annotation /// 0003953 // NAD+ nucleosidase activity // inferred from electronic annotation /// 0005488 // binding // inferred from electronic annotation /// 0016787 // hydrolase activity // inferred from electronic annotation	---	---	NP_033893.2 // span:7-29 // numtm:1 /// ENSMUSP00000098796 // span:7-29 // numtm:1 /// AAA67046.1 // span:7-29 // numtm:1	AK164028(11),ENSMUST00000030962(11),ENSMUST00000101237(11),ENSMUST00000118126(11),L32812(10),NM_009763(11)
1423323_at	0.427847	0.0224652	Mm.439913	tumor-associated calcium signal transducer 2	Tacstd2	---	---	56753	NP_064431	NM_020047	---	0005886 // plasma membrane // inferred from direct assay	---	---	---	NP_064431.2 // span:269-291 // numtm:1 /// AAI17720.1 // span:269-291 // numtm:1 /// AAI17721.1 // span:269-291 // numtm:1	BC117719(11),BC117720(11),NM_020047(11)
1440166_x_at	0.4265	0.0449078	Mm.40573	5-hydroxytryptamine (serotonin) receptor 1D	Htr1d	chr4 D3|4 66.0 cM	ENSMUSG00000070687	15552	NP_032335	NM_008309	0007165 // signal transduction // inferred from electronic annotation /// 0007186 // G-protein coupled receptor protein signaling pathway // inferred from electronic annotation /// 0009636 // response to toxin // inferred from direct assay	0005886 // plasma membrane // inferred from electronic annotation /// 0016020 // membrane // inferred from electronic annotation /// 0016021 // integral to membrane // inferred from electronic annotation	0004871 // signal transducer activity // inferred from electronic annotation /// 0004872 // receptor activity // inferred from electronic annotation /// 0004930 // G-protein coupled receptor activity // inferred from electronic annotation /// 0004993 // serotonin receptor activity // inferred from direct assay /// 0051378 // serotonin binding // inferred from direct assay	GPCRDB_Class_A_Rhodopsin-like // GenMAPP /// GPCRDB_Other // GenMAPP /// Monoamine_GPCRs // GenMAPP	---	NP_032335.2 // span:39-61,73-95,110-129,150-172,192-214,300-322,337-356 // numtm:7 /// ENSMUSP00000086052 // span:39-61,73-95,110-129,150-172,192-214,300-322,337-356 // numtm:7 /// ENSMUSP00000092185 // span:39-61,73-95,110-129,150-172,192-214,300-322,337-356 // numtm:7	ENSMUST00000088677(9),ENSMUST00000094603(9),NM_008309(9)
1417933_at	0.426284	0.0303425	Mm.358609	insulin-like growth factor binding protein 6	Igfbp6	chr15 F3	ENSMUSG00000023046	16012	NP_032370	NM_008344	0001558 // regulation of cell growth // inferred from electronic annotation	0005576 // extracellular region // inferred from electronic annotation	0005520 // insulin-like growth factor binding // inferred from electronic annotation /// 0019838 // growth factor binding // inferred from electronic annotation	Smooth_muscle_contraction // GenMAPP	---	NP_032370.2 // span:10-32 // numtm:1 /// ENSMUSP00000023807 // span:10-32 // numtm:1 /// AAH12723.1 // span:10-32 // numtm:1 /// CAJ18392.1 // span:10-32 // numtm:1	BC012723(11),CT010184(10),ENSMUST00000023807(11),NM_008344(11)
1423856_at	0.425457	0.0138289	Mm.24748	popeye domain containing 3	Popdc3	chr10 B2|10 29.0 cM	ENSMUSG00000019848	78977	NP_077248	NM_024286	---	0016020 // membrane // inferred from direct assay /// 0016020 // membrane // inferred from electronic annotation /// 0016021 // integral to membrane // inferred from electronic annotation	---	---	---	NP_077248.1 // span:27-44,48-70,77-99 // numtm:3 /// AAG23409.1 // span:27-44,48-70,77-99 // numtm:3 /// ENSMUSP00000019994 // span:27-44,48-70,77-99 // numtm:3	ENSMUST00000019994(11),NM_024286(11)
1419922_s_at	0.424102	0.0204147	Mm.245340	attractin like 1	Atrnl1	chr19 D2	ENSMUSG00000054843	226255	NP_852080	NM_181415	0007186 // G-protein coupled receptor protein signaling pathway // inferred from physical interaction	0005886 // plasma membrane // inferred from electronic annotation /// 0016020 // membrane // inferred from electronic annotation /// 0016021 // integral to membrane // inferred from electronic annotation	0005488 // binding // inferred from electronic annotation /// 0005515 // protein binding // inferred from physical interaction /// 0005529 // sugar binding // inferred from electronic annotation	---	---	NP_852080.2 // span:1229-1251 // numtm:1 /// ENSMUSP00000076514 // span:1229-1251 // numtm:1 /// AAT99560.1 // span:1229-1251 // numtm:1 /// AAH50020.1 // span:638-660 // numtm:1	AK133232(11),AY688677(11),BC050020(11),ENSMUST00000077282(11),NM_181415(11)
1424857_a_at	0.423338	0.000191279	Mm.326945	tripartite motif-containing 34	Trim34	chr7 F1	ENSMUSG00000056144	94094	NP_109609	NM_030684	---	0005622 // intracellular // inferred from electronic annotation	0005515 // protein binding // inferred from electronic annotation /// 0008270 // zinc ion binding // inferred from electronic annotation /// 0046872 // metal ion binding // inferred from electronic annotation	---	---	---	AF220139(11),ENSMUST00000060315(11),ENSMUST00000106849(11),NM_030684(11)
1425868_at	0.421737	0.00583962	Mm.297655	histone cluster 2, H2bb	Hist2h2bb	---	ENSMUSG00000050936	319189	NP_783597	NM_175666	0006334 // nucleosome assembly // inferred from electronic annotation	0000786 // nucleosome // inferred from electronic annotation /// 0005634 // nucleus // inferred from electronic annotation /// 0005694 // chromosome // inferred from electronic annotation	0003677 // DNA binding // inferred from electronic annotation	---	---	---	BC019122(11),ENSMUST00000051089(11)
1452590_a_at	0.420828	0.0175514	Mm.439926	predicted gene, ENSMUSG00000043248 /// placenta specific 9	ENSMUSG00000043248 /// Plac9	chr14 A3|14 /// chr14 B	ENSMUSG00000043248 /// ENSMUSG00000072681	100039175 /// 211623	NP_997112 /// XP_001472444	NM_207229 /// XM_001472394	---	0005576 // extracellular region // inferred from electronic annotation	---	---	---	---	AK047878(11),XM_001472394(11),NM_207229(10),GENSCAN00000027140(9),ENSMUST00000100820(10),ENSMUST00000052286(10),BC032982(10)
1447776_x_at	0.418943	0.00162116	Mm.28650	RAB6, member RAS oncogene family	Rab6	chr7 C4	ENSMUSG00000030704	19346	NP_077249	NM_024287	0006810 // transport // inferred from electronic annotation /// 0006886 // intracellular protein transport // traceable author statement /// 0007264 // small GTPase mediated signal transduction // inferred from electronic annotation /// 0015031 // protein transport // inferred from electronic annotation /// 0016192 // vesicle-mediated transport // inferred from electronic annotation /// 0018125 /…	0000139 // Golgi membrane // inferred from electronic annotation /// 0005794 // Golgi apparatus // inferred from direct assay /// 0005794 // Golgi apparatus // not recorded /// 0005794 // Golgi apparatus // inferred from electronic annotation /// 0016020 // membrane // inferred from electronic annotation	0000166 // nucleotide binding // inferred from electronic annotation /// 0003924 // GTPase activity // inferred from electronic annotation /// 0005515 // protein binding // inferred from physical interaction /// 0005525 // GTP binding // inferred from electronic annotation	---	---	---	AK169842,BC019118,ENSMUST00000032946,ENSMUST00000098252,ENSMUST00000107048,NM_024287
1448304_a_at	0.414449	0.000983839	Mm.28650	RAB6, member RAS oncogene family	Rab6	chr7 C4	ENSMUSG00000030704	19346	NP_077249	NM_024287	0006810 // transport // inferred from electronic annotation /// 0006886 // intracellular protein transport // traceable author statement /// 0007264 // small GTPase mediated signal transduction // inferred from electronic annotation /// 0015031 // protein transport // inferred from electronic annotation /// 0016192 // vesicle-mediated transport // inferred from electronic annotation /// 0018125 /…	0000139 // Golgi membrane // inferred from electronic annotation /// 0005794 // Golgi apparatus // inferred from direct assay /// 0005794 // Golgi apparatus // not recorded /// 0005794 // Golgi apparatus // inferred from electronic annotation /// 0016020 // membrane // inferred from electronic annotation	0000166 // nucleotide binding // inferred from electronic annotation /// 0003924 // GTPase activity // inferred from electronic annotation /// 0005515 // protein binding // inferred from physical interaction /// 0005525 // GTP binding // inferred from electronic annotation	---	---	---	AK169842(11),BC019118(11),ENSMUST00000032946(11),ENSMUST00000098252(11),ENSMUST00000107048(11),NM_024287(11)
1434083_a_at	0.407325	0.00480171	Mm.259791	ELMO domain containing 1	Elmod1	chr9 A5.3	ENSMUSG00000041986	270162	NP_808437	NM_177769	0006909 // phagocytosis // inferred from electronic annotation	0005856 // cytoskeleton // inferred from electronic annotation	---	---	---	BAE37624.1 // span:61-83 // numtm:1	AK164094(11),ENSMUST00000048409(11),NM_177769(11)
1426851_a_at	0.404003	0.00440611	Mm.5167	nephroblastoma overexpressed gene	Nov	chr15 D1|15 22.5 cM	---	18133	NP_035060	NM_010930	0001558 // regulation of cell growth // inferred from electronic annotation	0005576 // extracellular region // inferred from electronic annotation	0005520 // insulin-like growth factor binding // inferred from electronic annotation /// 0008083 // growth factor activity // inferred from electronic annotation	---	---	---	BC003774(11),NM_010930(11),X96585(11)
1427651_x_at	0.403126	0.0257997	Mm.426002	histocompatibility 2, D region locus 1 /// histocompatibility 2, D region /// similar to H-2 class I histocompatibility antigen, D-B alpha chain precursor (H-2D(B))	H2-D1 /// H2-L /// LOC636948	chr17 19.13 cM /// chr17 B1|17 19.09 cM	ENSMUSG00000073411	14964 /// 14980 /// 636948	NP_034510	NM_010380 /// XR_032349	0002474 // antigen processing and presentation of peptide antigen via MHC class I // inferred from electronic annotation /// 0006952 // defense response // traceable author statement /// 0006955 // immune response // inferred from electronic annotation /// 0019882 // antigen processing and presentation // inferred from electronic annotation /// 0051289 // protein homotetramerization // inferred f…	0005886 // plasma membrane // inferred from direct assay /// 0009897 // external side of plasma membrane // inferred from direct assay /// 0016020 // membrane // inferred from electronic annotation /// 0016021 // integral to membrane // inferred from electronic annotation /// 0042612 // MHC class I protein complex // inferred from electronic annotation	0005515 // protein binding // inferred from physical interaction	---	IPR013098 // Immunoglobulin I-set // 2.0E-6	NP_034510.3 // span:308-330 // numtm:1 /// GENSCAN00000016539 // span:763-785,798-820,835-857,870-892,917-939,965-984 // numtm:6 /// ENSMUSP00000084418 // span:311-333 // numtm:1 /// AAI32089.1 // span:308-330 // numtm:1 /// AAI32656.1 // span:308-330 // numtm:1 /// AAA89206.1 // span:308-330 // numtm:1 /// AAA39604.1 // span:308-330 // numtm:1 /// AAA39605.1 // span:308-330 // numtm:1 /// AAA397…	L36068,NM_010380,GENSCAN00000016539,M69068,BC132655,BC132088,M34962,XR_032349,ENSMUST00000087173,U47325,M69067,M19687,M86502,M34961
1426852_x_at	0.400531	0.00653235	Mm.5167	nephroblastoma overexpressed gene	Nov	chr15 D1|15 22.5 cM	---	18133	NP_035060	NM_010930	0001558 // regulation of cell growth // inferred from electronic annotation	0005576 // extracellular region // inferred from electronic annotation	0005520 // insulin-like growth factor binding // inferred from electronic annotation /// 0008083 // growth factor activity // inferred from electronic annotation	---	---	---	BC003774(9),NM_010930(11),X96585(11)
1440163_at	0.397142	0.000682923	---	RIKEN cDNA 6030490B17 gene	6030490B17Rik	---	---	77715	---	---	---	---	---	---	---	---	AK170917(11)
1453046_at	0.387229	0.000176147	---	RIKEN cDNA 1700110I01 gene	1700110I01Rik	chr14 A3	ENSMUSG00000072741 /// ENSMUSG00000079404 /// ENSMUSG00000079407	73549	XP_001472019	XM_001471969	---	---	---	---	---	---	AK007159(11)
1451411_at	0.385081	0.0425359	Mm.103439	G protein-coupled receptor, family C, group 5, member B	Gprc5b	chr7 F3	ENSMUSG00000008734	64297	NP_071865	NM_022420	0007165 // signal transduction // inferred from electronic annotation /// 0007186 // G-protein coupled receptor protein signaling pathway // inferred from electronic annotation	0005886 // plasma membrane // inferred from electronic annotation /// 0016020 // membrane // inferred from electronic annotation /// 0016021 // integral to membrane // inferred from electronic annotation	0004871 // signal transducer activity // inferred from electronic annotation /// 0004872 // receptor activity // inferred from electronic annotation /// 0004930 // G-protein coupled receptor activity // inferred from electronic annotation	---	---	NP_071865.1 // span:57-79,92-114,124-142,163-185,200-222,234-256,271-290 // numtm:7 /// ENSMUSP00000008878 // span:57-79,92-114,124-142,163-185,200-222,234-256,271-290 // numtm:7 /// AAK58076.1 // span:57-79,92-114,124-142,163-185,200-222,234-256,271-290 // numtm:7 /// AAH20004.1 // span:57-79,92-114,124-142,163-185,200-222,234-256,271-290 // numtm:7	AF378831(11),BC020004(10),ENSMUST00000008878(10),NM_022420(11)
1441691_at	0.373982	2.26044e-05	Mm.417935	---	---	---	---	---	---	---	---	---	---	---	---	---	AV153495,BG070831,AU017609
1422657_at	0.372878	0.0183671	Mm.155058	prolactin family 5, subfamily a, member 1	Prl5a1	chr13 A3.1|13 14.0 cM	ENSMUSG00000017064	28078	NP_076235	NM_023746	---	0005576 // extracellular region // inferred from electronic annotation	0005179 // hormone activity // inferred from electronic annotation	---	---	---	AF226611(11),BC051672(10),ENSMUST00000017208(11),NM_023746(11)
1458659_at	0.365815	0.00739629	Mm.439926	predicted gene, ENSMUSG00000043248 /// placenta specific 9	ENSMUSG00000043248 /// Plac9	chr14 A3|14 /// chr14 B	ENSMUSG00000043248 /// ENSMUSG00000072681	100039175 /// 211623	NP_997112 /// XP_001472444	NM_207229 /// XM_001472394	---	0005576 // extracellular region // inferred from electronic annotation	---	---	---	---	AK047878(11),XM_001472394(11),ENSMUST00000100820(11),ENSMUST00000052286(11)
1425614_x_at	0.365803	0.0365301	---	histocompatibility 2, D region locus 1	H2-D1	chr17 B1|17 19.09 cM	---	14964	NP_034510	NM_010380	0002474 // antigen processing and presentation of peptide antigen via MHC class I // inferred from electronic annotation /// 0006955 // immune response // inferred from electronic annotation /// 0019882 // antigen processing and presentation // inferred from electronic annotation	0005886 // plasma membrane // inferred from direct assay /// 0009897 // external side of plasma membrane // inferred from direct assay /// 0016020 // membrane // inferred from electronic annotation /// 0016021 // integral to membrane // inferred from electronic annotation /// 0042612 // MHC class I protein complex // inferred from electronic annotation	0005515 // protein binding // inferred from physical interaction	---	---	AAA39647.1 // span:311-333 // numtm:1 /// AAB17604.1 // span:311-333 // numtm:1	U47326(11)
1460042_at	0.356841	0.00489759	Mm.68157	solute carrier family 23 (nucleobase transporters), member 3	Slc23a3	chr1 C3	ENSMUSG00000026205	22626	NP_919314	NM_194333	0006810 // transport // inferred from electronic annotation	0005737 // cytoplasm // inferred from electronic annotation /// 0016020 // membrane // inferred from electronic annotation /// 0016021 // integral to membrane // inferred from electronic annotation	0005215 // transporter activity // inferred from electronic annotation	---	---	NP_919314.2 // span:191-213,220-242,262-284,398-417,427-449,456-475,490-512 // numtm:7 /// ENSMUSP00000027405 // span:191-213,220-242,262-284,398-417,427-449,456-475,490-512 // numtm:7 /// AAI17791.1 // span:191-213,220-242,262-284,398-417,427-449,456-475,490-512 // numtm:7 /// AAI17792.1 // span:191-213,220-242,262-284,398-417,427-449,456-475,490-512 // numtm:7 /// AAA92293.1 // span:85-107,114-…	BC094893(11),BC117790(11),BC117791(11),ENSMUST00000027405(11),ENSMUST00000094841(11),NM_194333(11),U25739(10)
1422135_at	0.352094	8.58976e-05	Mm.456449	zinc finger protein 146	Zfp146	chr7 B1	ENSMUSG00000037029	26465	NP_036110	NM_011980	---	0005622 // intracellular // inferred from electronic annotation /// 0005634 // nucleus // inferred from electronic annotation /// 0005730 // nucleolus // inferred from electronic annotation /// 0005737 // cytoplasm // inferred from electronic annotation	0003676 // nucleic acid binding // inferred from electronic annotation /// 0003677 // DNA binding // inferred from electronic annotation /// 0008270 // zinc ion binding // inferred from electronic annotation /// 0046872 // metal ion binding // inferred from electronic annotation	---	---	---	BC127038(9),BC127039(9),NM_011980(10)
1438364_x_at	0.350238	0.0497073	Mm.343899	angiogenin, ribonuclease A family, member 4	Ang4	chr14 C2	ENSMUSG00000060615	219033	NP_808212	NM_177544	0019731 // antibacterial humoral response // inferred from direct assay /// 0042742 // defense response to bacterium // inferred from direct assay	0005615 // extracellular space // inferred from direct assay /// 0030141 // secretory granule // inferred from direct assay	0003676 // nucleic acid binding // inferred from electronic annotation /// 0004518 // nuclease activity // inferred from electronic annotation /// 0004519 // endonuclease activity // inferred from electronic annotation /// 0004522 // pancreatic ribonuclease activity // inferred from electronic annotation /// 0016787 // hydrolase activity // inferred from electronic annotation	---	---	BAE22968.1 // span:7-24 // numtm:1 /// NP_808212.2 // span:7-24 // numtm:1 /// ENSMUSP00000073525 // span:7-24 // numtm:1	AK136415(10),ENSMUST00000073860(10),NM_177544(10)
1451031_at	0.349858	0.0207557	Mm.42095	secreted frizzled-related protein 4	Sfrp4	chr13 A2|13 7.0 cM	ENSMUSG00000021319	20379	NP_057896	NM_016687	0007275 // multicellular organismal development // inferred from electronic annotation /// 0016055 // Wnt receptor signaling pathway // inferred from electronic annotation /// 0030154 // cell differentiation // inferred from electronic annotation	0005576 // extracellular region // inferred from electronic annotation	0005515 // protein binding // inferred from electronic annotation	---	---	---	AF117709(11),BC034853(9),ENSMUST00000002883(11),NM_016687(11)
1434164_s_at	0.349068	0.0351138	Mm.326336	KH domain containing 1B	Khdc1b	chr1 A4	---	98582	NP_001106658	NM_001113187 /// XR_031792 /// XR_031927 /// XR_035202	0006917 // induction of apoptosis // inferred from direct assay /// 0006919 // activation of caspase activity // inferred from direct assay	0005737 // cytoplasm // inferred from direct assay	0003723 // RNA binding // inferred from electronic annotation	---	---	---	NM_001113187(11)
1425789_s_at	0.340913	0.00427356	Mm.3267	annexin A8	Anxa8	chr14 B|14 13.0 cM	ENSMUSG00000021950	11752	NP_038501	NM_013473	0007596 // blood coagulation // inferred from electronic annotation	---	0005509 // calcium ion binding // inferred from electronic annotation /// 0005544 // calcium-dependent phospholipid binding // inferred from electronic annotation	Prostaglandin_synthesis_regulation // GenMAPP	---	---	BC013271(11),BC030407(11),ENSMUST00000022519(11),ENSMUST00000120077(11),NM_013473(11)
1449641_at	0.339229	0.0152861	Mm.188734	adenosine kinase	Adk	chr14 A2-B	ENSMUSG00000039197	11534	NP_598840	NM_134079	0006166 // purine ribonucleoside salvage // inferred from direct assay /// 0006166 // purine ribonucleoside salvage // inferred from electronic annotation /// 0006175 // dATP biosynthetic process // inferred from mutant phenotype	0005634 // nucleus // inferred from direct assay /// 0005829 // cytosol // inferred from direct assay	0000166 // nucleotide binding // inferred from electronic annotation /// 0000287 // magnesium ion binding // inferred from electronic annotation /// 0004001 // adenosine kinase activity // inferred from direct assay /// 0004001 // adenosine kinase activity // inferred from electronic annotation /// 0005524 // ATP binding // inferred from electronic annotation /// 0016301 // kinase activity // inf…	---	IPR011611 // PfkB // 4.0E-45 /// IPR011611 // PfkB // 2.6E-10	---	AK032871,AY540996,AY540997,BC009659,ENSMUST00000045376,NM_134079
1417732_at	0.332743	0.00662301	Mm.3267	annexin A8	Anxa8	chr14 B|14 13.0 cM	ENSMUSG00000021950	11752	NP_038501	NM_013473	0007596 // blood coagulation // inferred from electronic annotation	---	0005509 // calcium ion binding // inferred from electronic annotation /// 0005544 // calcium-dependent phospholipid binding // inferred from electronic annotation	Prostaglandin_synthesis_regulation // GenMAPP	---	---	BC030407(11),ENSMUST00000022519(11),NM_013473(11)
1456451_at	0.317285	0.00443997	Mm.102767	carcinoembryonic antigen-related cell adhesion molecule 15	Ceacam15	chr7 A2	---	101434	NP_780524 /// XP_145393 /// XP_919687	NM_175315 /// XM_145393 /// XM_914594	---	---	---	---	IPR013098 // Immunoglobulin I-set // 1.3E-5	---	NM_175315(11)
1449938_at	0.313098	0.0118438	Mm.1001	placental protein 11 related	Pp11r	chr15 F1|15 56.8 cM	ENSMUSG00000022468	19011	NP_032928	NM_008902	0006508 // proteolysis // inferred from sequence or structural similarity /// 0006508 // proteolysis // inferred from electronic annotation /// 0007565 // female pregnancy // inferred from sequence or structural similarity /// 0007565 // female pregnancy // inferred from electronic annotation	0005737 // cytoplasm // inferred from sequence or structural similarity /// 0005737 // cytoplasm // inferred from electronic annotation	0008236 // serine-type peptidase activity // inferred from sequence or structural similarity	---	---	NP_032928.1 // span:13-35 // numtm:1 /// ENSMUSP00000023105 // span:13-35 // numtm:1 /// AAA40405.1 // span:13-35 // numtm:1	AK132616(11),AK169457(11),ENSMUST00000023105(11),ENSMUST00000100249(11),M95545(11),NM_008902(11)
1458408_at	0.289339	0.00382724	Mm.102765	sterile alpha motif domain containing 8	Samd8	chr14 B	ENSMUSG00000021770	67630	NP_080559	NM_026283	0006629 // lipid metabolic process // inferred from electronic annotation /// 0006665 // sphingolipid metabolic process // inferred from electronic annotation /// 0006686 // sphingomyelin biosynthetic process // non-traceable author statement	0016020 // membrane // inferred from electronic annotation /// 0016021 // integral to membrane // non-traceable author statement /// 0016021 // integral to membrane // inferred from electronic annotation	---	---	---	NP_080559.1 // span:215-237,262-284,297-319,339-361,382-404,408-430 // numtm:6 /// ENSMUSP00000022292 // span:215-237,262-284,297-319,339-361,382-404,408-430 // numtm:6 /// ENSMUSP00000112803 // span:152-174,199-221,234-256,276-298,319-341,345-367 // numtm:6	ENSMUST00000022292(11),ENSMUST00000119430(11),NM_026283(11)
1422749_at	0.281586	0.0113305	Mm.215096	lymphocyte antigen 6 complex, locus G6C	Ly6g6c	chr17 B1	ENSMUSG00000007044	68468	NP_075952	NM_023463	---	0005886 // plasma membrane // inferred from electronic annotation /// 0016020 // membrane // inferred from electronic annotation /// 0031225 // anchored to membrane // inferred from electronic annotation	---	---	---	---	BC116366(11),ENSMUST00000007260(11),NM_023463(11)
1419093_at	0.27892	0.0174845	Mm.258622	tryptophan 2,3-dioxygenase	Tdo2	chr3 E3	ENSMUSG00000028011	56720	NP_064295	NM_019911	0006569 // tryptophan catabolic process // inferred from electronic annotation /// 0019441 // tryptophan catabolic process to kynurenine // inferred from electronic annotation /// 0055114 // oxidation reduction // inferred from electronic annotation	---	0004833 // tryptophan 2,3-dioxygenase activity // inferred from electronic annotation /// 0005506 // iron ion binding // inferred from electronic annotation /// 0016491 // oxidoreductase activity // inferred from electronic annotation /// 0016702 // oxidoreductase activity, acting on single donors with incorporation of molecular oxygen, incorporation of two atoms of oxygen // inferred from electr…	---	---	---	BC018390(11),ENSMUST00000029645(11),NM_019911(11),U24493(9)
1450117_at	0.275129	0.00416888	Mm.440067	transcription factor 3	Tcf3	chr6 C1|6 30.4 cM	ENSMUSG00000055799	21415	NP_001073290 /// NP_033358	NM_001079822 /// NM_009332	0006350 // transcription // inferred from electronic annotation /// 0006355 // regulation of transcription, DNA-dependent // inferred from electronic annotation /// 0008595 // determination of anterior/posterior axis, embryo // inferred from mutant phenotype /// 0016055 // Wnt receptor signaling pathway // inferred from electronic annotation /// 0045892 // negative regulation of transcription, DN…	0005634 // nucleus // inferred from direct assay /// 0005634 // nucleus // inferred from electronic annotation	0003677 // DNA binding // inferred from direct assay /// 0003677 // DNA binding // inferred from electronic annotation /// 0003700 // transcription factor activity // inferred from direct assay /// 0005515 // protein binding // inferred from physical interaction /// 0008013 // beta-catenin binding // inferred from physical interaction	---	---	---	AK052721(10),ENSMUST00000069536(11),ENSMUST00000114053(11),NM_001079822(11),NM_009332(11)
1429093_at	0.271939	4.16215e-05	Mm.441022	DNA-damage inducible protein 2	Ddi2	chr4 E1	---	68817	NP_001017966	NM_001017966	0006350 // transcription // inferred from electronic annotation /// 0006355 // regulation of transcription, DNA-dependent // inferred from electronic annotation /// 0006464 // protein modification process // inferred from electronic annotation /// 0050892 // intestinal absorption // inferred from mutant phenotype /// 0051051 // negative regulation of transport // inferred from electronic annotati…	0005624 // membrane fraction // inferred from direct assay /// 0005634 // nucleus // inferred from electronic annotation /// 0005794 // Golgi apparatus // inferred from electronic annotation /// 0005886 // plasma membrane // inferred from electronic annotation /// 0005903 // brush border // inferred from direct assay /// 0016020 // membrane // inferred from electronic annotation	0005515 // protein binding // inferred from physical interaction	---	---	---	AK041061(11),AK078461(11),AK165215(10)
1425598_a_at	0.255348	0.0436651	Mm.317331	similar to Yamaguchi sarcoma viral (v-yes-1) oncogene homolog /// Yamaguchi sarcoma viral (v-yes-1) oncogene homolog	LOC676654 /// Lyn	chr4 A1|4 0.0 cM	ENSMUSG00000042228	17096 /// 676654	NP_001104566 /// NP_034877 /// XP_996984	NM_001111096 /// NM_010747 /// XM_991890	0006468 // protein amino acid phosphorylation // inferred from electronic annotation /// 0007165 // signal transduction // traceable author statement /// 0007242 // intracellular signaling cascade // inferred from direct assay /// 0008284 // positive regulation of cell proliferation // inferred from mutant phenotype /// 0009725 // response to hormone stimulus // inferred from direct assay /// 001…	0005634 // nucleus // inferred from direct assay /// 0005737 // cytoplasm // inferred from direct assay	0000166 // nucleotide binding // inferred from electronic annotation /// 0004672 // protein kinase activity // inferred from direct assay /// 0004672 // protein kinase activity // inferred from electronic annotation /// 0004713 // protein tyrosine kinase activity // inferred from direct assay /// 0004713 // protein tyrosine kinase activity // inferred from electronic annotation /// 0004715 // non…	---	---	---	XM_991890(11),NM_010747(11),NM_001111096(11),ENSMUST00000041377(11),ENSMUST00000103010(11),BC003253(11),BC031547(10),BC157998(11),M57696(10),M57697(10),M64608(10)
1449937_at	0.250388	0.00175885	Mm.1001	placental protein 11 related	Pp11r	chr15 F1|15 56.8 cM	ENSMUSG00000022468	19011	NP_032928	NM_008902	0006508 // proteolysis // inferred from sequence or structural similarity /// 0006508 // proteolysis // inferred from electronic annotation /// 0007565 // female pregnancy // inferred from sequence or structural similarity /// 0007565 // female pregnancy // inferred from electronic annotation	0005737 // cytoplasm // inferred from sequence or structural similarity /// 0005737 // cytoplasm // inferred from electronic annotation	0008236 // serine-type peptidase activity // inferred from sequence or structural similarity	---	---	NP_032928.1 // span:13-35 // numtm:1 /// ENSMUSP00000023105 // span:13-35 // numtm:1 /// AAA40405.1 // span:13-35 // numtm:1	ENSMUST00000023105(11),ENSMUST00000100249(11),M95545(11),NM_008902(11)
1431393_at	0.239084	0.00720458	Mm.242892	Six6 opposite strand transcript 1	Six6os1	chr12 C3	ENSMUSG00000021098	75801	NP_083720	NM_029444	0007275 // multicellular organismal development // inferred from electronic annotation /// 0051090 // regulation of transcription factor activity // non-traceable author statement	---	---	---	---	---	BC137875(10),ENSMUST00000044000(11),ENSMUST00000110489(11),NM_029444(11)
1426936_at	0.238763	0.00401934	---	predicted gene, 629242 /// cDNA sequence BC005512 /// RIKEN cDNA F630007L15 gene	629242 /// BC005512 /// F630007L15Rik	chr1 C1.3|1 /// chr14 E4 /// chr16 C1.1|16	---	192885 /// 629242 /// 641366	XP_001004574 /// XP_001004576 /// XP_001004579 /// XP_001479230 /// XP_001480260 /// XP_979966 /// XP_983506 /// XP_994102	XM_001004574 /// XM_001004576 /// XM_001004579 /// XM_001479180 /// XM_001480210 /// XM_974872 /// XM_978412 /// XM_989008	0019058 // viral infectious cycle // inferred from electronic annotation	0019028 // viral capsid // inferred from electronic annotation	0005198 // structural molecule activity // inferred from electronic annotation	---	---	BAE32426.1 // span:456-478,590-612 // numtm:2	BC005512(11),AK135827(11),AK149728(10),AK154187(11),XM_001479180(10),BC055943(11)
1425295_at	0.237382	0.0143891	Mm.153688	eosinophil-associated, ribonuclease A family, member 11	Ear11	chr14 C1	ENSMUSG00000047222	93726	NP_444343	NM_053113	---	---	0003676 // nucleic acid binding // inferred from electronic annotation /// 0004518 // nuclease activity // inferred from electronic annotation /// 0004519 // endonuclease activity // inferred from electronic annotation /// 0004522 // pancreatic ribonuclease activity // inferred from electronic annotation /// 0004540 // ribonuclease activity // inferred from sequence or structural similarity /// 0…	---	---	---	BC020070(11),BC027557(11),ENSMUST00000061936(11),NM_053113(11)
1422415_at	0.211116	0.0127236	Mm.377077	angiogenin, ribonuclease A family, member 2	Ang2	chr14 C1	ENSMUSG00000047894	11731	NP_031475	NM_007449	---	---	0003676 // nucleic acid binding // inferred from electronic annotation /// 0004518 // nuclease activity // inferred from electronic annotation /// 0004519 // endonuclease activity // inferred from electronic annotation /// 0004522 // pancreatic ribonuclease activity // inferred from electronic annotation /// 0016787 // hydrolase activity // inferred from electronic annotation	---	---	GENSCAN00000027999 // span:94-116 // numtm:1	ENSMUST00000051274(10),NM_007449(10)
1438512_at	0.200878	6.57232e-05	Mm.99511	cDNA sequence BC048679	BC048679	chr7 D3	---	210321	NP_898966	NM_183143	---	---	---	---	---	---	BC048679(11)
1431213_a_at	0.183102	0.033968	---	hypothetical gene LOC433762	LOC433762	chr4 D2.3	---	433762	NP_001012326	NM_001012326	0015074 // DNA integration // inferred from electronic annotation	---	0003676 // nucleic acid binding // inferred from electronic annotation /// 0003677 // DNA binding // inferred from electronic annotation /// 0004523 // ribonuclease H activity // inferred from electronic annotation	---	---	AAN46639.1 // span:626-648 // numtm:1 /// AAH66867.1 // span:626-648 // numtm:1	AY140896(11),BC066867(11)
1449327_at	0.158273	0.000854648	Mm.333053	RIKEN cDNA 1600015I10 gene	1600015I10Rik	chr6 B2.3	ENSMUSG00000029813	69761	NP_001074742	NM_001081273	0009308 // cellular amine metabolic process // inferred from electronic annotation /// 0055114 // oxidation reduction // inferred from electronic annotation	---	0005507 // copper ion binding // inferred from electronic annotation /// 0008131 // amine oxidase activity // inferred from electronic annotation /// 0048038 // quinone binding // inferred from electronic annotation	---	---	GENSCAN00000024092 // span:7-24 // numtm:1 /// ENSMUSP00000031837 // span:7-24 // numtm:1	BC085280(11),ENSMUST00000031837(11)
1452544_x_at	0.0441472	0.0312961	---	histocompatibility 2, D region locus 1	H2-D1	chr17 B1|17 19.09 cM	---	14964	NP_034510	NM_010380	0002474 // antigen processing and presentation of peptide antigen via MHC class I // inferred from electronic annotation /// 0006955 // immune response // inferred from electronic annotation /// 0019882 // antigen processing and presentation // inferred from electronic annotation	0005886 // plasma membrane // inferred from direct assay /// 0009897 // external side of plasma membrane // inferred from direct assay /// 0016020 // membrane // inferred from electronic annotation /// 0016021 // integral to membrane // inferred from electronic annotation /// 0042612 // MHC class I protein complex // inferred from electronic annotation	0005515 // protein binding // inferred from physical interaction	---	---	AAA39647.1 // span:311-333 // numtm:1 /// AAB17604.1 // span:311-333 // numtm:1	U47326(11)

## Sheet: common
Probe Set ID	RefSeq Transcript ID	Gene Symbol	UniGene ID	Entrez Gene ID	Map	Fold Change-F1- GDM	Fold Change-F2- GDM	Gene Title
1415856_at	NM_010330	Emb	Mm.274926	13723	chr13 D2.3	2.16055	3.21959	embigin
1419100_at	NM_009252	Serpina3n	---	20716	chr12 F1	3.66383	1.69908	serine (or cysteine) peptidase inhibitor, clade A, member 3N
1422135_at	NM_011980	Zfp146	Mm.456449	26465	chr7 B1	0.477185	0.352094	zinc finger protein 146
1422290_at	NM_008309	Htr1d	Mm.40573	15552	chr4 D3|4 66.0 cM	0.494569	0.447299	5-hydroxytryptamine (serotonin) receptor 1D
1422415_at	NM_007449	Ang2	Mm.377077	11731	chr14 C1	0.075267	0.211116	angiogenin, ribonuclease A family, member 2
1423142_a_at	NM_027000	Gtpbp4	Mm.41800	69237	---	2.92739	3.25402	GTP binding protein 4
1423323_at	NM_020047	Tacstd2	Mm.439913	56753	---	0.337911	0.427847	tumor-associated calcium signal transducer 2
1423586_at	NM_009465	Axl	Mm.4128	26362	chr7 A3-B1|7 6.0 cM	1.51664	0.425457	AXL receptor tyrosine kinase
1424108_at	NM_001113560 /// NM_025374	Glo1	Mm.261984	109801	chr17 A3.3|17 16.0 cM	1.7423	1.69925	glyoxalase 1
1424109_a_at	NM_001113560 /// NM_025374	Glo1	Mm.261984	109801	chr17 A3.3|17 16.0 cM	1.59622	1.80801	glyoxalase 1
1425295_at	NM_053113	Ear11	Mm.153688	93726	chr14 C1	0.0695349	0.237382	eosinophil-associated, ribonuclease A family, member 11
1425614_x_at	NM_010380	H2-D1	---	14964	chr17 B1|17 19.09 cM	0.269425	0.365803	histocompatibility 2, D region locus 1
1426851_a_at	NM_010930	Nov	Mm.5167	18133	chr15 D1|15 22.5 cM	4.80866	0.404003	nephroblastoma overexpressed gene
1426852_x_at	NM_010930	Nov	Mm.5167	18133	chr15 D1|15 22.5 cM	4.82846	0.400531	nephroblastoma overexpressed gene
1426936_at	XM_001004574 /// XM_001004576 /// XM_001004579 /// XM_001479180 /// XM_001480210 /// XM_974872 /// XM_978412 /// XM_989008	629242 /// BC005512 /// F630007L15Rik	---	192885 /// 629242 /// 641366	chr1 C1.3|1 /// chr14 E4 /// chr16 C1.1|16	0.264901	0.238763	predicted gene, 629242 /// cDNA sequence BC005512 /// RIKEN cDNA F630007L15 gene
1427651_x_at	NM_010380 /// XR_032349	H2-D1 /// H2-L /// LOC636948	Mm.426002	14964 /// 14980 /// 636948	chr17 19.13 cM /// chr17 B1|17 19.09 cM	0.494032	0.403126	histocompatibility 2, D region locus 1 /// histocompatibility 2, D region /// similar to H-2 class I histocompatibility antigen, D-B alpha chain precursor (H-2D(B))
1428909_at	NR_002860	A130040M12Rik	---	319269	chr11 C|11	1.98864	2.02649	RIKEN cDNA A130040M12 gene
1431213_a_at	NM_001012326	LOC433762	---	433762	chr4 D2.3	0.184984	0.183102	hypothetical gene LOC433762
1431314_a_at	NM_027389 /// XM_001003850 /// XM_001478845	5830417I10Rik	Mm.126870	76022	chr3 F1	1.58023	1.87371	RIKEN cDNA 5830417I10 gene
1431975_at	---	4930521O11Rik	---	74715	---	0.493198	0.479645	RIKEN cDNA 4930521O11 gene
1434076_at	NM_001039388 /// NM_001039389 /// NM_172445	Wdr37	Mm.284654	207615	chr13 A1	1.6227	1.56108	WD repeat domain 37
1434528_at	NM_175503	Aard	Mm.24204	239435	chr15 C	1.50548	1.6319	alanine and arginine rich domain containing protein
1436070_at	NM_001113560 /// NM_025374	Glo1	Mm.261984	109801	chr17 A3.3|17 16.0 cM	1.90684	1.79984	glyoxalase 1
1438512_at	NM_183143	BC048679	Mm.99511	210321	chr7 D3	0.393802	0.200878	cDNA sequence BC048679
1439556_at	NM_001081445 /// NM_001113204 /// NM_010875	Ncam1	Mm.4974	17967	chr9 A5.3|9 28.0 cM	1.83193	1.80595	neural cell adhesion molecule 1
1440163_at	---	6030490B17Rik	---	77715	---	1.90094	0.397142	RIKEN cDNA 6030490B17 gene
1447410_at	---	---	---	---	---	1.55352	1.72949	---
1448123_s_at	NM_009369	Tgfbi	Mm.14455	21810	chr13 38.0 cM	1.63199	1.53995	transforming growth factor, beta induced
1449327_at	NM_001081273	1600015I10Rik	Mm.333053	69761	chr6 B2.3	0.499675	0.158273	RIKEN cDNA 1600015I10 gene
1450117_at	NM_001079822 /// NM_009332	Tcf3	Mm.440067	21415	chr6 C1|6 30.4 cM	0.325473	0.275129	transcription factor 3
1451240_a_at	NM_001113560 /// NM_025374	Glo1	Mm.261984	109801	chr17 A3.3|17 16.0 cM	1.66387	1.71596	glyoxalase 1
1452544_x_at	NM_010380	H2-D1	---	14964	chr17 B1|17 19.09 cM	0.0408514	0.0441472	histocompatibility 2, D region locus 1
1453046_at	XM_001471969	1700110I01Rik	---	73549	chr14 A3	0.466663	0.387229	RIKEN cDNA 1700110I01 gene
1458719_at	---	---	Mm.140772	---	---	2.89859	2.84331	---
1459989_at	---	---	Mm.412663	---	---	2.02601	2.26622	---
