# Supplementary material for: Intrauterine hyperglycemia induces intergenerational Dlk1-Gtl2 methylation changes in mouse placenta
Source: Oncotarget. 2018 Jan 5;9(32):22398–405. doi: 10.18632/oncotarget.23976 (PMC5976473; doi:10.18632/oncotarget.23976)
Supplement: Supplementary file 3 [file oncotarget-09-22398-s003.xlsx]

## Sheet: imprinted genes
					Differentially expressed genes in at least one of two groups comparisons (>1.2Fold,or <0.8 Fold,or p<0.05)
					Samples are normalized to the 75th percentile intensity of each array.
					P-value: Parametric T-test.
					Recruited Standards: P value <0.05 or Ration >1.2 or Ration <0.8			Ratio>1.2	p-value<0.05
								Ratio<0.8
Probe Set ID	RefSeq Transcript ID	Gene Symbol	UniGene	Entrez Gene ID	Map	F1-GDM Vs Ctrl		F2-GDM Vs Ctrl		description
						Fold Change	p	Fold Change	p
1433919_at	NM_023048	Asb4	Mm.51340	65255	chr6 A1|6 0.6 cM	1.35978	0.00376983	1.40865	0.0399279	ankyrin repeat and SOCS box-containing 4
1423422_at	NM_023048	Asb4	Mm.51340	65255	chr6 A1|6 0.6 cM	1.13784	0.0512066	1.25551	0.0968226	ankyrin repeat and SOCS box-containing 4
1416330_at	NM_133655	Cd81	Mm.806	12520	chr7 F5|7 69.3 cM	1.01614	0.331128	0.846109	0.0062888	CD81 antigen
1426215_at	NM_016672	Ddc	Mm.12906	13195	chr11 A1-A4|11 7.0 cM	0.790046	0.0375444	0.853659	0.171236	dopa decarboxylase
1448619_at	NM_007856	Dhcr7	Mm.249342	13360	chr7 F5	1.20978	0.0150636	1.00677	0.465846	7-dehydrocholesterol reductase
1449939_s_at	NM_010052	Dlk1	Mm.157069	13386	chr12 E-F1|12 54.0 cM	0.886486	0.239392	1.01085	0.469566	delta-like 1 homolog (Drosophila)
1442724_at	NM_010052	Dlk1	Mm.157069	13386	chr12 E-F1|12 54.0 cM	0.989525	0.443102	0.764394	0.00553014	delta-like 1 homolog (Drosophila)
1430164_a_at	NM_010345	Grb10	Mm.273117	14783	chr11 A1|11 8.0 cM	1.33868	0.0476509	0.857305	0.206537	growth factor receptor bound protein 10
1425457_a_at	NM_010345	Grb10	Mm.273117	14783	chr11 A1|11 8.0 cM	0.87212	0.094223	1.05385	0.337483	growth factor receptor bound protein 10
1425458_a_at	NM_010345	Grb10	Mm.273117	14783	chr11 A1|11 8.0 cM	0.948155	0.194107	0.824331	0.00482804	growth factor receptor bound protein 10
1448152_at	NM_001122736 /// NM_001122737 /// NM_010514	Igf2	Mm.3862	16002	chr7 F5|7 69.09 cM	1.02552	0.192746	0.937644	0.0666529	insulin-like growth factor 2
1415931_at	NM_001122736 /// NM_001122737 /// NM_010514	Igf2	Mm.3862	16002	chr7 F5|7 69.09 cM	0.756142	0.0364806	0.784482	0.0165629	insulin-like growth factor 2
1427394_at	NR_002855	Igf2as	Mm.440180	111975	chr7 F5|7 69.09 cM	0.997702	0.469484	0.849125	0.00692008	insulin-like growth factor 2, antisense
1452183_a_at	NR_003633 /// NR_027651 /// NR_027652 /// XR_035480 /// XR_035483 /// XR_035484	Meg3	Mm.289645	17263	chr12 F1|12 54.0 cM	1.49888	0.00528666	1.23184	0.260756	maternally expressed 3
1426758_s_at	NR_003633 /// NR_027651 /// NR_027652 /// XR_035480 /// XR_035483 /// XR_035484	Meg3	Mm.289645	17263	chr12 F1|12 54.0 cM	1.50781	0.00637665	1.27747	0.220131	maternally expressed 3
1428765_at	NR_003633 /// NR_027651 /// NR_027652 /// XR_035480 /// XR_035483 /// XR_035484	Meg3	Mm.289645	17263	chr12 F1|12 54.0 cM	1.47401	0.0171067	1.0396	0.453739	maternally expressed 3
1436057_at	NR_003633 /// NR_027651 /// NR_027652 /// XR_035480 /// XR_035483 /// XR_035484	Meg3	Mm.289645	17263	chr12 F1|12 54.0 cM	1.33493	0.00860103	1.05558	0.408494	maternally expressed 3
1429256_at	NR_003633 /// NR_027651 /// NR_027652 /// XR_035480 /// XR_035483 /// XR_035484	Meg3	Mm.289645	17263	chr12 F1|12 54.0 cM	1.24033	0.00848584	1.12945	0.0496308	maternally expressed 3
1439380_x_at	NR_003633 /// NR_027651 /// NR_027652 /// XR_035480 /// XR_035483 /// XR_035484	Meg3	Mm.289645	17263	chr12 F1|12 54.0 cM	1.12559	0.24068	1.14157	0.221918	maternally expressed 3
1436713_s_at	NR_003633 /// NR_027651 /// NR_027652 /// XR_035480 /// XR_035483 /// XR_035484	Meg3	Mm.289645	17263	chr12 F1|12 54.0 cM	1.11117	0.36988	0.999783	0.499763	maternally expressed 3
1428764_at	NR_003633 /// NR_027651 /// NR_027652 /// XR_035480 /// XR_035483 /// XR_035484	Meg3	Mm.289645	17263	chr12 F1|12 54.0 cM	1.06413	0.377742	1.27316	0.0589109	maternally expressed 3
1452905_at	NR_003633 /// NR_027651 /// NR_027652 /// XR_035480 /// XR_035483 /// XR_035484	Meg3	Mm.289645	17263	chr12 F1|12 54.0 cM	1.13276	0.355654	1.06236	0.406429	maternally expressed 3
1458161_at	NR_001461	Kcnq1ot1	---	63830	chr7 F5|7 69.3 cM	1.46756	0.0439093	1.18087	0.2903	KCNQ1 overlapping transcript 1
1457781_at	NR_001461	Kcnq1ot1	---	63830	chr7 F5|7 69.3 cM	1.35819	0.0686372	1.18647	0.264972	KCNQ1 overlapping transcript 1
1442029_at	NR_001461	Kcnq1ot1	---	63830	chr7 F5|7 69.3 cM	1.02997	0.457581	1.22366	0.248563	KCNQ1 overlapping transcript 1
1417217_at	XM_622091	Magel2	Mm.45207	27385	chr7 C|7 28.0 cM	0.853239	0.0204266	1.30257	0.0345726	melanoma antigen, family L, 2
1423422_at	NM_023048	Asb4	Mm.51340	65255	chr6 A1|6 0.6 cM	1.13784	0.0512066	1.25551	0.0968226	ankyrin repeat and SOCS box-containing 4
1457030_at	---	Mirg	Mm.260543	373070	chr12 F1	1.26813	0.00935917	1.0328	0.420388	miRNA containing gene
1440097_at	---	Mirg	Mm.260543	373070	chr12 F1	1.09387	0.260809	1.03587	0.374372	miRNA containing gene
1420478_at	NM_001146707 /// NM_015781	Nap1l1	Mm.290407	53605	chr10 D1|10 60.0 cM	0.988055	0.322948	0.958358	0.243818	nucleosome assembly protein 1-like 1
1448476_at	NM_008672	Nap1l4	Mm.294625	17955	chr7 F5|7 69.55 cM	1.00411	0.437931	1.05293	0.0315235	nucleosome assembly protein 1-like 4
1435383_x_at	NM_010882	Ndn	Mm.400253	17984	chr7 C|7 28.0 cM	1.05714	0.252441	1.59314	0.040866	necdin
1435382_at	NM_010882	Ndn	Mm.400253	17984	chr7 C|7 28.0 cM	1.01584	0.402739	1.4138	0.0280604	necdin
1455792_x_at	NM_010882	Ndn	Mm.400253	17984	chr7 C|7 28.0 cM	0.86115	0.0234286	1.49815	0.129118	necdin
1437853_x_at	NM_010882	Ndn	Mm.400253	17984	chr7 C|7 28.0 cM	0.835497	0.106628	1.42093	0.145401	necdin
1415923_at	NM_010882	Ndn	Mm.400253	17984	chr7 C|7 28.0 cM	0.979483	0.409289	1.42916	0.0239268	necdin
1423506_a_at	NM_010923 /// NM_180960	Nnat	Mm.34330	18111	chr2 H1|2 88.0 cM	0.70468	0.0672704	1.59851	0.00726826	neuronatin
1425391_a_at	NM_024289	Osbpl5	Mm.21199	79196	chr7 F5|7 69.59 cM	1.36291	0.00601394	0.789753	0.010926	oxysterol binding protein-like 5
1417356_at	NM_008817	Peg3	Mm.389800	18616	chr7 A2-B1|7 6.5 cM	0.765195	0.00759589	0.789232	0.005147	paternally expressed 3
1417355_at	NM_008817	Peg3	Mm.389800	18616	chr7 A2-B1|7 6.5 cM	0.739241	0.152783	0.944059	0.408556	paternally expressed 3
1435614_s_at	NM_001039655 /// NM_011245	Rasgrf1	Mm.44561	19417	chr9 E3.1|9 50.0 cM	1.42801	0.0409291			RAS protein-specific guanine nucleotide-releasing factor 1
1424734_at	NM_001039655 /// NM_011245	Rasgrf1	Mm.44561	19417	chr9 E3.1|9 50.0 cM	1.16461	0.034244			RAS protein-specific guanine nucleotide-releasing factor 1
1423429_at	NM_008818	Rhox5	Mm.423066	18617	chrX A2|X 12.7 cM	0.917279	0.0289022	1.12604	0.0863502	reproductive homeobox 5
1443176_at	NM_177386	Sfmbt2	Mm.329991	353282	chr2 A1	0.927155	0.16421	0.96807	0.414168	Scm-like with four mbt domains 2
1434353_at	NM_177386	Sfmbt2	Mm.329991	353282	chr2 A1	0.963297	0.335074	1.33698	0.0332005	Scm-like with four mbt domains 2
1448889_at	NM_027052	Slc38a4	Mm.250980	69354	chr15 F1	0.934242	0.0304221	1.02647	0.241768	solute carrier family 38, member 4
1428111_at	NM_027052	Slc38a4	Mm.250980	69354	chr15 F1	0.952016	0.154546	0.995168	0.471428	solute carrier family 38, member 4
1422039_at	NM_023680	Tnfrsf22	Mm.261384	79202	chr7 F5|7 69.57 cM	1.23673	0.0588068	0.793356	0.19344	tumor necrosis factor receptor superfamily, member 22
1426095_a_at	NM_023680	Tnfrsf22	Mm.261384	79202	chr7 F5|7 69.57 cM	1.03426	0.380715	0.876533	0.244019	tumor necrosis factor receptor superfamily, member 22
1445727_at	NM_001033962 /// NM_011668 /// NM_173010	Ube3a	Mm.9002	22215	chr7 C|7 28.65 cM	1.52963	0.0114863	1.238	0.13992	ubiquitin protein ligase E3A
1416682_at	NM_001033962 /// NM_011668 /// NM_173010	Ube3a	Mm.9002	22215	chr7 C|7 28.65 cM	0.885873	0.0540997	0.833935	0.0228794	ubiquitin protein ligase E3A
1416680_at	NM_001033962 /// NM_011668 /// NM_173010	Ube3a	Mm.9002	22215	chr7 C|7 28.65 cM	0.828321	0.159289	1.0548	0.375612	ubiquitin protein ligase E3A
1416681_at	NM_001033962 /// NM_011668 /// NM_173010	Ube3a	Mm.9002	22215	chr7 C|7 28.65 cM	0.99942	0.497436	0.936003	0.22118	ubiquitin protein ligase E3A
1432018_at	NM_008554	Ascl2	Mm.196417	17173	chr7 F5|7 69.3 cM	1.37559	0.00651138	2.47158	0.112125	achaete-scute complex homolog 2 (Drosophila)
1442590_at	NM_023680 /// NM_024290	Tnfrsf22 /// Tnfrsf23	Mm.290780	79201 /// 79202	chr7 F5|7 69.56 cM /// chr7 F5|7 69.57 cM	1.27315	0.0065014	0.842042	0.230721	tumor necrosis factor receptor superfamily, member 22 /// tumor necrosis factor
1422573_at	NM_009667	Ampd3	Mm.3238	11717	chr7 E2-E3|7 52.0 cM	1.98525	0.000775467	0.794326	0.07036	adenosine monophosphate deaminase 3

## Sheet: GO  ontology
		total differentited expressed imprinted genes in F1-GDM and F2-GDM with Gene Ontology classifications
		•	Category-the name of the category within the ontology.
		•	Genes in Category-the total number of genes in the genome that have been assigned to the category
		•	Genes in List in Category-the total number of genes that are both in the selected gene list and in the category.
		•	P-value-a hypergeometric p-value without multiple testing corrections.
			This is a measure of the statistical significance of the overlap.
			i.e. the likelihood that it is a coincidence that this many genes were in both the gene list and the category.
Biological Process
GO ID	Category	Genes in Category	Genes in List in Category	p-Value
GO:0010962	regulation of glucan biosynthetic process	56	Grb10|1;Igf2|1	0.000389
GO:0005979	regulation of glycogen biosynthetic process	56	Grb10|1;Igf2|1	0.000389
GO:0043128	positive regulation of 1-phosphatidylinositol 4-kinase activity	1	Cd81|1	0.000521
GO:0035037	sperm entry	1	Ube3a|1	0.000521
GO:0043126	regulation of 1-phosphatidylinositol 4-kinase activity	1	Cd81|1	0.000521
GO:0070873	regulation of glycogen metabolic process	65	Grb10|1;Igf2|1	0.000524
GO:0007623	circadian rhythm	316	Ddc|1;Magel2|1;Ube3a|1	0.00056
GO:0032885	regulation of polysaccharide biosynthetic process	71	Grb10|1;Igf2|1	0.000625
GO:0009791	post-embryonic development	335	MGI:1298378|1;Dlk1|1;Ndn|1	0.000663
GO:0032881	regulation of polysaccharide metabolic process	80	Grb10|1;Igf2|1	0.000792
GO:0009250	glucan biosynthetic process	81	Grb10|1;Igf2|1	0.000812
GO:0005978	glycogen biosynthetic process	81	Grb10|1;Igf2|1	0.000812
GO:0052314	phytoalexin metabolic process	2	Ddc|1	0.00104
GO:0033076	isoquinoline alkaloid metabolic process	2	Ddc|1	0.00104
GO:0015842	synaptic vesicle amine transport	2	Ddc|1	0.00104
GO:0046626	regulation of insulin receptor signaling pathway	92	Grb10|1;Igf2|1	0.00105
GO:0033692	cellular polysaccharide biosynthetic process	103	Grb10|1;Igf2|1	0.00131
GO:0051865	protein autoubiquitination	110	Asb4|1;Ube3a|1	0.00149
GO:1901162	primary amino compound biosynthetic process	3	Ddc|1	0.00156
GO:0009820	alkaloid metabolic process	3	Ddc|1	0.00156
GO:0046684	response to pyrethroid	3	Ddc|1	0.00156
GO:0038028	insulin receptor signaling pathway via phosphatidylinositol 3-kinase	3	Igf2|1	0.00156
GO:0042427	serotonin biosynthetic process	3	Ddc|1	0.00156
GO:0034637	cellular carbohydrate biosynthetic process	115	Grb10|1;Igf2|1	0.00163
GO:0000271	polysaccharide biosynthetic process	119	Grb10|1;Igf2|1	0.00174
GO:1900076	regulation of cellular response to insulin stimulus	123	Grb10|1;Igf2|1	0.00186
GO:0042752	regulation of circadian rhythm	126	Magel2|1;Ube3a|1	0.00195
GO:0048511	rhythmic process	495	Ddc|1;Magel2|1;Ube3a|1	0.00204
GO:2000467	positive regulation of glycogen (starch) synthase activity	5	Igf2|1	0.0026
GO:0010469	regulation of receptor activity	157	Igf2|1;Rasgrf1|1	0.003
GO:0044042	glucan metabolic process	163	Grb10|1;Igf2|1	0.00323
GO:0006073	cellular glucan metabolic process	163	Grb10|1;Igf2|1	0.00323
GO:0043467	regulation of generation of precursor metabolites and energy	163	Grb10|1;Igf2|1	0.00323
GO:0005977	glycogen metabolic process	163	Grb10|1;Igf2|1	0.00323
GO:0043255	regulation of carbohydrate biosynthetic process	165	Grb10|1;Igf2|1	0.0033
GO:0042435	indole-containing compound biosynthetic process	7	Ddc|1	0.00364
GO:0006112	energy reserve metabolic process	186	Grb10|1;Igf2|1	0.00417
GO:0044264	cellular polysaccharide metabolic process	188	Grb10|1;Igf2|1	0.00426
GO:0050671	positive regulation of lymphocyte proliferation	189	Cd81|1;Igf2|1	0.00431
GO:0010906	regulation of glucose metabolic process	191	Grb10|1;Igf2|1	0.00439
GO:0032946	positive regulation of mononuclear cell proliferation	193	Cd81|1;Igf2|1	0.00448
GO:2001214	positive regulation of vasculogenesis	9	Asb4|1	0.00468
GO:0045719	negative regulation of glycogen biosynthetic process	9	Grb10|1	0.00468
GO:2000465	regulation of glycogen (starch) synthase activity	9	Igf2|1	0.00468
GO:0070665	positive regulation of leukocyte proliferation	198	Cd81|1;Igf2|1	0.00471
GO:0008286	insulin receptor signaling pathway	200	Grb10|1;Igf2|1	0.00481
GO:0005976	polysaccharide metabolic process	207	Grb10|1;Igf2|1	0.00514
GO:0071417	cellular response to organonitrogen compound	733	Ddc|1;Grb10|1;Igf2|1	0.00613
GO:2001212	regulation of vasculogenesis	13	Asb4|1	0.00676
GO:0017085	response to insecticide	13	Ddc|1	0.00676
GO:1901576	organic substance biosynthetic process	10569	Cd81|1;Ddc|1;MGI:1298378|1;Grb10|1;Igf2|1;Magel2|1;Ndn|1;Peg3|1;MGI:97538|1;Sfmbt2|1;Ube3a|1	0.00718
GO:0009967	positive regulation of signal transduction	2475	Cd81|1;Grb10|1;Igf2|1;Rasgrf1|1;Ube3a|1	0.00734
GO:0009058	biosynthetic process	10770	Cd81|1;Ddc|1;MGI:1298378|1;Grb10|1;Igf2|1;Magel2|1;Ndn|1;Peg3|1;MGI:97538|1;Sfmbt2|1;Ube3a|1	0.0084
GO:0009966	regulation of signal transduction	4897	Cd81|1;Dlk1|1;Grb10|1;Igf2|1;Rasgrf1|1;MGI:1930270|1;Ube3a|1	0.0087
GO:0070874	negative regulation of glycogen metabolic process	17	Grb10|1	0.00883
GO:0035234	ectopic germ cell programmed cell death	17	MGI:97538|1	0.00883
GO:0010675	regulation of cellular carbohydrate metabolic process	275	Grb10|1;Igf2|1	0.00889
GO:1901699	cellular response to nitrogen compound	842	Ddc|1;Grb10|1;Igf2|1	0.00897
GO:0050731	positive regulation of peptidyl-tyrosine phosphorylation	282	Cd81|1;Igf2|1	0.00933
GO:0042428	serotonin metabolic process	18	Ddc|1	0.00935
GO:1901160	primary amino compound metabolic process	18	Ddc|1	0.00935
GO:1902533	positive regulation of intracellular signal transduction	1663	Cd81|1;Igf2|1;Rasgrf1|1;Ube3a|1	0.00954
GO:0046628	positive regulation of insulin receptor signaling pathway	19	Igf2|1	0.00986
GO:0031017	exocrine pancreas development	19	Igf2|1	0.00986
GO:1901362	organic cyclic compound biosynthetic process	7823	Ddc|1;MGI:1298378|1;Igf2|1;Magel2|1;Ndn|1;Peg3|1;MGI:97538|1;Sfmbt2|1;Ube3a|1	0.0101
GO:0006109	regulation of carbohydrate metabolic process	294	Grb10|1;Igf2|1	0.0101
GO:0016051	carbohydrate biosynthetic process	295	Grb10|1;Igf2|1	0.0102
GO:0006006	glucose metabolic process	304	Grb10|1;Igf2|1	0.0108
GO:0023056	positive regulation of signaling	2716	Cd81|1;Grb10|1;Igf2|1;Rasgrf1|1;Ube3a|1	0.0108
GO:0009404	toxin metabolic process	22	Ddc|1	0.0114
GO:0050670	regulation of lymphocyte proliferation	320	Cd81|1;Igf2|1	0.0119
GO:2000310	regulation of N-methyl-D-aspartate selective glutamate receptor activity	23	Rasgrf1|1	0.0119
GO:0035020	regulation of Rac protein signal transduction	23	Rasgrf1|1	0.0119
GO:0032869	cellular response to insulin stimulus	322	Grb10|1;Igf2|1	0.012
GO:0032944	regulation of mononuclear cell proliferation	324	Cd81|1;Igf2|1	0.0122
GO:0007166	cell surface receptor signaling pathway	3973	Dlk1|1;Grb10|1;Igf2|1;Ndn|1;Rasgrf1|1;MGI:1930270|1	0.0126
GO:0070663	regulation of leukocyte proliferation	331	Cd81|1;Igf2|1	0.0127
GO:0007169	transmembrane receptor protein tyrosine kinase signaling pathway	959	Grb10|1;Igf2|1;Ndn|1	0.0128
GO:0071363	cellular response to growth factor stimulus	968	Ddc|1;Grb10|1;Ndn|1	0.0131
GO:0042416	dopamine biosynthetic process	26	Ddc|1	0.0135
GO:0007413	axonal fasciculation	26	Ndn|1	0.0135
GO:0000209	protein polyubiquitination	345	Magel2|1;Ube3a|1	0.0137
GO:0051251	positive regulation of lymphocyte activation	351	Cd81|1;Igf2|1	0.0142
GO:0070848	response to growth factor	997	Ddc|1;Grb10|1;Ndn|1	0.0142
GO:0046325	negative regulation of glucose import	28	Grb10|1	0.0145
GO:0051127	positive regulation of actin nucleation	29	Magel2|1	0.015
GO:0030949	positive regulation of vascular endothelial growth factor receptor signaling pathway	29	Grb10|1	0.015
GO:0010647	positive regulation of cell communication	2970	Cd81|1;Grb10|1;Igf2|1;Rasgrf1|1;Ube3a|1	0.0155
GO:1901617	organic hydroxy compound biosynthetic process	369	Ddc|1;MGI:1298378|1	0.0156
GO:0023051	regulation of signaling	5466	Cd81|1;Dlk1|1;Grb10|1;Igf2|1;Rasgrf1|1;MGI:1930270|1;Ube3a|1	0.0157
GO:0019318	hexose metabolic process	377	Grb10|1;Igf2|1	0.0162
GO:0032868	response to insulin	384	Grb10|1;Igf2|1	0.0168
GO:0040007	growth	1963	Cd81|1;MGI:1298378|1;Ndn|1;Ube3a|1	0.0168
GO:0010829	negative regulation of glucose transport	33	Grb10|1	0.0171
GO:0002696	positive regulation of leukocyte activation	390	Cd81|1;Igf2|1	0.0173
GO:0015980	energy derivation by oxidation of organic compounds	391	Grb10|1;Igf2|1	0.0174
GO:0050730	regulation of peptidyl-tyrosine phosphorylation	396	Cd81|1;Igf2|1	0.0178
GO:0071375	cellular response to peptide hormone stimulus	396	Grb10|1;Igf2|1	0.0178
GO:0048011	neurotrophin TRK receptor signaling pathway	35	Ndn|1	0.0181
GO:0009713	catechol-containing compound biosynthetic process	36	Ddc|1	0.0186
GO:0042104	positive regulation of activated T cell proliferation	36	Igf2|1	0.0186
GO:0042423	catecholamine biosynthetic process	36	Ddc|1	0.0186
GO:0050867	positive regulation of cell activation	406	Cd81|1;Igf2|1	0.0186
GO:0045725	positive regulation of glycogen biosynthetic process	38	Igf2|1	0.0196
GO:0042430	indole-containing compound metabolic process	39	Ddc|1	0.0201
GO:1901653	cellular response to peptide	424	Grb10|1;Igf2|1	0.0202
GO:2000112	regulation of cellular macromolecule biosynthetic process	7179	Grb10|1;Igf2|1;Magel2|1;Ndn|1;Peg3|1;MGI:97538|1;Sfmbt2|1;Ube3a|1	0.0204
GO:0010646	regulation of cell communication	5752	Cd81|1;Dlk1|1;Grb10|1;Igf2|1;Rasgrf1|1;MGI:1930270|1;Ube3a|1	0.0206
GO:1900078	positive regulation of cellular response to insulin stimulus	40	Igf2|1	0.0207
GO:0005996	monosaccharide metabolic process	434	Grb10|1;Igf2|1	0.0211
GO:0070875	positive regulation of glycogen metabolic process	41	Igf2|1	0.0212
GO:0044249	cellular biosynthetic process	10393	Cd81|1;Ddc|1;Grb10|1;Igf2|1;Magel2|1;Ndn|1;Peg3|1;MGI:97538|1;Sfmbt2|1;Ube3a|1	0.0215
GO:1900449	regulation of glutamate receptor signaling pathway	42	Rasgrf1|1	0.0217
GO:0008038	neuron recognition	42	Ndn|1	0.0217
GO:0010243	response to organonitrogen compound	1204	Ddc|1;Grb10|1;Igf2|1	0.0233
GO:0010556	regulation of macromolecule biosynthetic process	7399	Grb10|1;Igf2|1;Magel2|1;Ndn|1;Peg3|1;MGI:97538|1;Sfmbt2|1;Ube3a|1	0.0243
GO:0060736	prostate gland growth	48	Ube3a|1	0.0247
GO:0046006	regulation of activated T cell proliferation	49	Igf2|1	0.0252
GO:0030947	regulation of vascular endothelial growth factor receptor signaling pathway	51	Grb10|1	0.0263
GO:0046651	lymphocyte proliferation	489	Cd81|1;Igf2|1	0.0264
GO:0032943	mononuclear cell proliferation	493	Cd81|1;Igf2|1	0.0268
GO:0090218	positive regulation of lipid kinase activity	52	Cd81|1	0.0268
GO:1902042	negative regulation of extrinsic apoptotic signaling pathway via death domain receptors	53	MGI:1930270|1	0.0273
GO:0038179	neurotrophin signaling pathway	53	Ndn|1	0.0273
GO:0008283	cell proliferation	3440	Cd81|1;MGI:1298378|1;Igf2|1;Ndn|1;Rasgrf1|1	0.0278
GO:0051125	regulation of actin nucleation	54	Magel2|1	0.0278
GO:2000273	positive regulation of receptor activity	55	Igf2|1	0.0283
GO:0018130	heterocycle biosynthetic process	7607	Ddc|1;Igf2|1;Magel2|1;Ndn|1;Peg3|1;MGI:97538|1;Sfmbt2|1;Ube3a|1	0.0285
GO:0070661	leukocyte proliferation	510	Cd81|1;Igf2|1	0.0285
GO:0019438	aromatic compound biosynthetic process	7610	Ddc|1;Igf2|1;Magel2|1;Ndn|1;Peg3|1;MGI:97538|1;Sfmbt2|1;Ube3a|1	0.0286
GO:0051179	localization	10885	Cd81|1;Ddc|1;Grb10|1;Magel2|1;Ndn|1;Osbpl5|1;Rasgrf1|1;MGI:97538|1;Slc38a4|1;Ube3a|1	0.0297
GO:0048584	positive regulation of response to stimulus	3502	Cd81|1;Grb10|1;Igf2|1;Rasgrf1|1;Ube3a|1	0.0298
GO:0048589	developmental growth	1325	MGI:1298378|1;Ndn|1;Ube3a|1	0.0299
GO:0031326	regulation of cellular biosynthetic process	7674	Grb10|1;Igf2|1;Magel2|1;Ndn|1;Peg3|1;MGI:97538|1;Sfmbt2|1;Ube3a|1	0.0299
GO:0003016	respiratory system process	59	Ndn|1	0.0303
GO:0071902	positive regulation of protein serine/threonine kinase activity	533	Cd81|1;Igf2|1	0.0309
GO:1901360	organic cyclic compound metabolic process	10956	Ddc|1;MGI:1298378|1;Igf2|1;Magel2|1;Ndn|1;Peg3|1;MGI:97538|1;Sfmbt2|1;MGI:1930270|1;Ube3a|1	0.031
GO:0045746	negative regulation of Notch signaling pathway	61	Dlk1|1	0.0313
GO:0009889	regulation of biosynthetic process	7753	Grb10|1;Igf2|1;Magel2|1;Ndn|1;Peg3|1;MGI:97538|1;Sfmbt2|1;Ube3a|1	0.0317
GO:0043434	response to peptide hormone	543	Grb10|1;Igf2|1	0.032
GO:0042417	dopamine metabolic process	63	Ddc|1	0.0324
GO:1901698	response to nitrogen compound	1369	Ddc|1;Grb10|1;Igf2|1	0.0325
GO:0044711	single-organism biosynthetic process	2420	Cd81|1;MGI:1298378|1;Grb10|1;Igf2|1	0.0334
GO:0046627	negative regulation of insulin receptor signaling pathway	65	Grb10|1	0.0334
GO:0071312	cellular response to alkaloid	65	Ddc|1	0.0334
GO:0010259	multicellular organismal aging	65	Ddc|1	0.0334
GO:0030890	positive regulation of B cell proliferation	66	Cd81|1	0.0339
GO:0006091	generation of precursor metabolites and energy	562	Grb10|1;Igf2|1	0.0341
GO:0060255	regulation of macromolecule metabolic process	11115	Cd81|1;Dlk1|1;Grb10|1;Igf2|1;Magel2|1;Ndn|1;Peg3|1;MGI:97538|1;Sfmbt2|1;Ube3a|1	0.0343
GO:0016567	protein ubiquitination	1403	Asb4|1;Magel2|1;Ube3a|1	0.0346
GO:1900077	negative regulation of cellular response to insulin stimulus	68	Grb10|1	0.0349
GO:0051249	regulation of lymphocyte activation	571	Cd81|1;Igf2|1	0.0351
GO:0046579	positive regulation of Ras protein signal transduction	69	Rasgrf1|1	0.0354
GO:2000058	regulation of protein ubiquitination involved in ubiquitin-dependent protein catabolic process	70	Ube3a|1	0.0359
GO:0044262	cellular carbohydrate metabolic process	579	Grb10|1;Igf2|1	0.036
GO:0010677	negative regulation of cellular carbohydrate metabolic process	71	Grb10|1	0.0364
GO:0034314	Arp2/3 complex-mediated actin nucleation	72	Magel2|1	0.0369
GO:0010468	regulation of gene expression	7970	Dlk1|1;Igf2|1;Magel2|1;Ndn|1;Peg3|1;MGI:97538|1;Sfmbt2|1;Ube3a|1	0.037
GO:1903727	positive regulation of phospholipid metabolic process	73	Cd81|1	0.0374
GO:0046189	phenol-containing compound biosynthetic process	75	Ddc|1	0.0384
GO:1901652	response to peptide	605	Grb10|1;Igf2|1	0.039
GO:0019222	regulation of metabolic process	13107	Cd81|1;Dlk1|1;Grb10|1;Igf2|1;Magel2|1;Ndn|1;Peg3|1;Rasgrf1|1;MGI:97538|1;Sfmbt2|1;Ube3a|1	0.0394
GO:0048009	insulin-like growth factor receptor signaling pathway	77	Grb10|1	0.0394
GO:0071514	genetic imprinting	78	Ndn|1	0.0399
GO:0048010	vascular endothelial growth factor receptor signaling pathway	78	Grb10|1	0.0399
GO:0048583	regulation of response to stimulus	6565	Cd81|1;Dlk1|1;Grb10|1;Igf2|1;Rasgrf1|1;MGI:1930270|1;Ube3a|1	0.0401
GO:0016601	Rac protein signal transduction	79	Rasgrf1|1	0.0404
GO:0032446	protein modification by small protein conjugation	1493	Asb4|1;Magel2|1;Ube3a|1	0.0405
GO:0006355	regulation of transcription, DNA-templated	6584	Igf2|1;Magel2|1;Ndn|1;Peg3|1;MGI:97538|1;Sfmbt2|1;Ube3a|1	0.0407
GO:0045599	negative regulation of fat cell differentiation	80	Dlk1|1	0.0409
GO:0090630	activation of GTPase activity	80	Rasgrf1|1	0.0409
GO:0007167	enzyme linked receptor protein signaling pathway	1510	Grb10|1;Igf2|1;Ndn|1	0.0417
GO:0008347	glial cell migration	82	Ndn|1	0.0419
GO:0019748	secondary metabolic process	83	Ddc|1	0.0424
GO:1903506	regulation of nucleic acid-templated transcription	6648	Igf2|1;Magel2|1;Ndn|1;Peg3|1;MGI:97538|1;Sfmbt2|1;Ube3a|1	0.0427
GO:0051057	positive regulation of small GTPase mediated signal transduction	85	Rasgrf1|1	0.0434
GO:0014068	positive regulation of phosphatidylinositol 3-kinase signaling	85	Ube3a|1	0.0434
GO:0045840	positive regulation of mitotic nuclear division	85	Igf2|1	0.0434
GO:2001141	regulation of RNA biosynthetic process	6673	Igf2|1;Magel2|1;Ndn|1;Peg3|1;MGI:97538|1;Sfmbt2|1;Ube3a|1	0.0435
GO:0006695	cholesterol biosynthetic process	86	MGI:1298378|1	0.0439
GO:0006584	catecholamine metabolic process	86	Ddc|1	0.0439
GO:0009712	catechol-containing compound metabolic process	86	Ddc|1	0.0439
GO:0016070	RNA metabolic process	8273	Igf2|1;Magel2|1;Ndn|1;Peg3|1;MGI:97538|1;Sfmbt2|1;MGI:1930270|1;Ube3a|1	0.0454
GO:0050798	activated T cell proliferation	89	Igf2|1	0.0454
GO:0006357	regulation of transcription from RNA polymerase II promoter	3919	Igf2|1;Ndn|1;Peg3|1;MGI:97538|1;Ube3a|1	0.0455
GO:0006351	transcription, DNA-templated	6744	Igf2|1;Magel2|1;Ndn|1;Peg3|1;MGI:97538|1;Sfmbt2|1;Ube3a|1	0.0457
GO:0010907	positive regulation of glucose metabolic process	90	Igf2|1	0.0459
GO:0043550	regulation of lipid kinase activity	90	Cd81|1	0.0459
GO:0018108	peptidyl-tyrosine phosphorylation	665	Cd81|1;Igf2|1	0.0462
GO:0090502	RNA phosphodiester bond hydrolysis, endonucleolytic	91	MGI:1930270|1	0.0464
GO:0002694	regulation of leukocyte activation	668	Cd81|1;Igf2|1	0.0466
GO:2000113	negative regulation of cellular macromolecule biosynthetic process	2693	Grb10|1;Magel2|1;Peg3|1;MGI:97538|1	0.0467
GO:0045010	actin nucleation	92	Magel2|1	0.0469
GO:0016126	sterol biosynthetic process	92	MGI:1298378|1	0.0469
GO:0045912	negative regulation of carbohydrate metabolic process	92	Grb10|1	0.0469
GO:0018212	peptidyl-tyrosine modification	671	Cd81|1;Igf2|1	0.047
GO:0097659	nucleic acid-templated transcription	6796	Igf2|1;Magel2|1;Ndn|1;Peg3|1;MGI:97538|1;Sfmbt2|1;Ube3a|1	0.0475
GO:0070534	protein K63-linked ubiquitination	94	Magel2|1	0.0479
GO:0001541	ovarian follicle development	94	Ube3a|1	0.0479
GO:0042127	regulation of cell proliferation	2722	Cd81|1;MGI:1298378|1;Igf2|1;Ndn|1	0.0483
GO:0032774	RNA biosynthetic process	6854	Igf2|1;Magel2|1;Ndn|1;Peg3|1;MGI:97538|1;Sfmbt2|1;Ube3a|1	0.0495
Cellular Component
Go ID	Category	Genes in Category	Genes in List in Category	p-Value
GO:0031466	Cul5-RING ubiquitin ligase complex	13	Asb4|1	0.00645
GO:0031462	Cul2-RING ubiquitin ligase complex	23	Asb4|1	0.0114
GO:0005640	nuclear outer membrane	30	MGI:1298378|1	0.0148
GO:0030904	retromer complex	46	Magel2|1	0.0227
GO:0001772	immunological synapse	68	Cd81|1	0.0333
GO:0009897	external side of plasma membrane	622	Dlk1|1;MGI:1930270|1	0.0377
GO:0016235	aggresome	88	Sfmbt2|1	0.0429
GO:0042470	melanosome	129	Nap1l1|1	0.0623
GO:0048770	pigment granule	129	Nap1l1|1	0.0623
GO:0005829	cytosol	3206	Grb10|1;Ndn|1;Rasgrf1|1;Ube3a|1	0.069
GO:0000502	proteasome complex	153	Ube3a|1	0.0735
GO:0016234	inclusion body	157	Sfmbt2|1	0.0753
GO:0098552	side of membrane	1009	Dlk1|1;MGI:1930270|1	0.0886
GO:0016363	nuclear matrix	203	Ndn|1	0.0964
GO:0030426	growth cone	231	Rasgrf1|1	0.109
GO:0031461	cullin-RING ubiquitin ligase complex	244	Asb4|1	0.115
GO:0030427	site of polarized growth	245	Rasgrf1|1	0.115
GO:0042175	nuclear outer membrane-endoplasmic reticulum membrane network	1198	MGI:1298378|1;Osbpl5|1	0.118
GO:0031968	organelle outer membrane	258	MGI:1298378|1	0.121
GO:0008021	synaptic vesicle	260	Ddc|1	0.122
GO:0019867	outer membrane	263	MGI:1298378|1	0.123
GO:0034399	nuclear periphery	264	Ndn|1	0.124
GO:0098793	presynapse	303	Ddc|1	0.141
GO:0009986	cell surface	1535	Dlk1|1;MGI:1930270|1	0.176
GO:0044459	plasma membrane part	4676	Cd81|1;Dlk1|1;Slc38a4|1;MGI:1930270|1	0.196
GO:0043005	neuron projection	1644	Ddc|1;Rasgrf1|1	0.196
GO:0044444	cytoplasmic part	13639	Ddc|1;MGI:1298378|1;Grb10|1;Magel2|1;Nap1l1|1;Ndn|1;Osbpl5|1;Rasgrf1|1;Ube3a|1	0.201
GO:0000151	ubiquitin ligase complex	451	Asb4|1	0.202
GO:0016023	cytoplasmic membrane-bounded vesicle	1709	Ddc|1;Nap1l1|1	0.208
GO:0005769	early endosome	468	Magel2|1	0.209
GO:0031965	nuclear membrane	507	MGI:1298378|1	0.224
GO:0042995	cell projection	3421	Ddc|1;Ndn|1;Rasgrf1|1	0.239
GO:0031410	cytoplasmic vesicle	1942	Ddc|1;Nap1l1|1	0.251
GO:0043025	neuronal cell body	701	Ddc|1	0.297
GO:0030424	axon	703	Ddc|1	0.298
GO:0005635	nuclear envelope	748	MGI:1298378|1	0.314
GO:0005634	nucleus	13287	MGI:1298378|1;Magel2|1;Nap1l1|1;Ndn|1;Peg3|1;MGI:97538|1;Sfmbt2|1;Ube3a|1	0.326
GO:0097458	neuron part	2350	Ddc|1;Rasgrf1|1	0.328
GO:0044297	cell body	806	Ddc|1	0.334
GO:0005887	integral component of plasma membrane	2386	Cd81|1;Slc38a4|1	0.335
GO:0044425	membrane part	11488	Cd81|1;MGI:1298378|1;Dlk1|1;Magel2|1;Osbpl5|1;Slc38a4|1;MGI:1930270|1	0.337
GO:0031226	intrinsic component of plasma membrane	2502	Cd81|1;Slc38a4|1	0.357
GO:0005783	endoplasmic reticulum	2552	MGI:1298378|1;Osbpl5|1	0.366
GO:0044464	cell part	32080	Asb4|1;Cd81|1;Ddc|1;MGI:1298378|1;Dlk1|1;Grb10|1;Magel2|1;Nap1l1|1;Ndn|1;Osbpl5|1;Peg3|1;Rasgrf1|1;MGI:97538|1;Sfmbt2|1;Slc38a4|1;MGI:1930270|1;Ube3a|1	0.38
GO:0005925	focal adhesion	952	Cd81|1	0.381
GO:0005924	cell-substrate adherens junction	961	Cd81|1	0.384
GO:0030055	cell-substrate junction	981	Cd81|1	0.39
GO:0005623	cell	32232	Asb4|1;Cd81|1;Ddc|1;MGI:1298378|1;Dlk1|1;Grb10|1;Magel2|1;Nap1l1|1;Ndn|1;Osbpl5|1;Peg3|1;Rasgrf1|1;MGI:97538|1;Sfmbt2|1;Slc38a4|1;MGI:1930270|1;Ube3a|1	0.402
GO:0005737	cytoplasm	20018	Ddc|1;MGI:1298378|1;Grb10|1;Magel2|1;Nap1l1|1;Ndn|1;Osbpl5|1;Peg3|1;Rasgrf1|1;MGI:97538|1;Ube3a|1	0.403
GO:0044456	synapse part	1082	Ddc|1	0.421
GO:0036477	somatodendritic compartment	1133	Ddc|1	0.436
GO:0005912	adherens junction	1154	Cd81|1	0.442
GO:0005813	centrosome	1168	Ndn|1	0.446
GO:0005789	endoplasmic reticulum membrane	1169	Osbpl5|1	0.446
GO:0070161	anchoring junction	1190	Cd81|1	0.452
GO:0031988	membrane-bounded vesicle	6937	Cd81|1;Ddc|1;Igf2|1;Nap1l1|1	0.463
GO:0005768	endosome	1248	Magel2|1	0.469
GO:0098588	bounding membrane of organelle	3141	MGI:1298378|1;Osbpl5|1	0.471
GO:0031982	vesicle	7216	Cd81|1;Ddc|1;Igf2|1;Nap1l1|1	0.497
Molecluar Function
GO ID	Category	Genes in Category	Genes in List in Category	p-Value
GO:0005158	insulin receptor binding	71	Grb10|1;Igf2|1	0.000668
GO:0004058	aromatic-L-amino-acid decarboxylase activity	2	Ddc|1	0.00108
GO:0036468	L-dopa decarboxylase activity	2	Ddc|1	0.00108
GO:0047598	7-dehydrocholesterol reductase activity	4	MGI:1298378|1	0.00216
GO:0004523	RNA-DNA hybrid ribonuclease activity	13	MGI:1930270|1	0.00699
GO:0004842	ubiquitin-protein transferase activity	746	Asb4|1;Magel2|1;Ube3a|1	0.00707
GO:0019787	ubiquitin-like protein transferase activity	781	Asb4|1;Magel2|1;Ube3a|1	0.00802
GO:0043539	protein serine/threonine kinase activator activity	21	Igf2|1	0.0113
GO:0061630	ubiquitin protein ligase activity	348	Asb4|1;Ube3a|1	0.0149
GO:0061659	ubiquitin-like protein ligase activity	355	Asb4|1;Ube3a|1	0.0154
GO:0001784	phosphotyrosine binding	33	Grb10|1	0.0177
GO:0023026	MHC class II protein complex binding	34	Cd81|1	0.0182
GO:0030546	receptor activator activity	38	Igf2|1	0.0203
GO:0023023	MHC protein complex binding	41	Cd81|1	0.0219
GO:0016628	oxidoreductase activity, acting on the CH-CH group of donors, NAD or NADP as acceptor	43	MGI:1298378|1	0.023
GO:0005070	SH3/SH2 adaptor activity	44	Grb10|1	0.0235
GO:0045309	protein phosphorylated amino acid binding	47	Grb10|1	0.0251
GO:0005159	insulin-like growth factor receptor binding	49	Igf2|1	0.0261
GO:0016891	endoribonuclease activity, producing 5'-phosphomonoesters	52	MGI:1930270|1	0.0277
GO:0030545	receptor regulator activity	56	Igf2|1	0.0298
GO:0005515	protein binding	15933	Asb4|1;Cd81|1;Ddc|1;Dlk1|1;Grb10|1;Igf2|1;Magel2|1;Nap1l1|1;Ndn|1;Rasgrf1|1;Sfmbt2|1;MGI:1930270|1;Ube3a|1	0.0319
GO:0016831	carboxy-lyase activity	62	Ddc|1	0.0329
GO:0043015	gamma-tubulin binding	70	Ndn|1	0.0371
GO:0035254	glutamate receptor binding	78	Rasgrf1|1	0.0413
GO:0030295	protein kinase activator activity	80	Igf2|1	0.0423
GO:0016893	endonuclease activity, active with either ribo- or deoxyribonucleic acids and producing 5'-phosphomonoesters	81	MGI:1930270|1	0.0428
GO:0015485	cholesterol binding	82	Osbpl5|1	0.0433
GO:0004521	endoribonuclease activity	86	MGI:1930270|1	0.0454
GO:0032934	sterol binding	86	Osbpl5|1	0.0454
GO:0035591	signaling adaptor activity	93	Grb10|1	0.049
GO:0030170	pyridoxal phosphate binding	100	Ddc|1	0.0526
GO:0019209	kinase activator activity	100	Igf2|1	0.0526
GO:0016830	carbon-carbon lyase activity	104	Ddc|1	0.0547
GO:0016627	oxidoreductase activity, acting on the CH-CH group of donors	113	MGI:1298378|1	0.0593
GO:0051219	phosphoprotein binding	125	Grb10|1	0.0654
GO:0016597	amino acid binding	152	Ddc|1	0.0789
GO:0005496	steroid binding	156	Osbpl5|1	0.0809
GO:0043178	alcohol binding	163	Osbpl5|1	0.0844
GO:0015171	amino acid transmembrane transporter activity	164	Slc38a4|1	0.0849
GO:0032403	protein complex binding	1974	Cd81|1;Grb10|1;Igf2|1	0.0869
GO:0004540	ribonuclease activity	168	MGI:1930270|1	0.0869
GO:0030674	protein binding, bridging	179	Grb10|1	0.0923
GO:0005179	hormone activity	187	Igf2|1	0.0963
GO:0008083	growth factor activity	210	Igf2|1	0.107
GO:0060090	binding, bridging	221	Grb10|1	0.113
GO:0019887	protein kinase regulator activity	229	Igf2|1	0.117
GO:0005089	Rho guanyl-nucleotide exchange factor activity	238	Rasgrf1|1	0.121
GO:0004519	endonuclease activity	239	MGI:1930270|1	0.121
GO:0046943	carboxylic acid transmembrane transporter activity	248	Slc38a4|1	0.126
GO:0005342	organic acid transmembrane transporter activity	255	Slc38a4|1	0.129
GO:0015293	symporter activity	261	Slc38a4|1	0.132
GO:0019207	kinase regulator activity	270	Igf2|1	0.136
GO:0031406	carboxylic acid binding	279	Ddc|1	0.14
GO:0043177	organic acid binding	280	Ddc|1	0.141
GO:0042393	histone binding	312	Sfmbt2|1	0.156
GO:0003823	antigen binding	326	Cd81|1	0.162
GO:0008514	organic anion transmembrane transporter activity	331	Slc38a4|1	0.164
GO:0016829	lyase activity	332	Ddc|1	0.165
GO:0005102	receptor binding	2692	Grb10|1;Igf2|1;Rasgrf1|1	0.173
GO:0004518	nuclease activity	376	MGI:1930270|1	0.185
GO:0005088	Ras guanyl-nucleotide exchange factor activity	388	Rasgrf1|1	0.19
GO:0005488	binding	26063	Asb4|1;Cd81|1;Ddc|1;Dlk1|1;Grb10|1;Igf2|1;Magel2|1;Nap1l1|1;Ndn|1;Osbpl5|1;Peg3|1;Rasgrf1|1;MGI:97538|1;Sfmbt2|1;MGI:1930270|1;Ube3a|1	0.212
GO:0001077	transcriptional activator activity, RNA polymerase II core promoter proximal region sequence-specific binding	453	Ndn|1	0.218
GO:0015291	secondary active transmembrane transporter activity	460	Slc38a4|1	0.221
GO:0048037	cofactor binding	511	Ddc|1	0.243
GO:0008509	anion transmembrane transporter activity	514	Slc38a4|1	0.244
GO:0044877	macromolecular complex binding	3196	Cd81|1;Grb10|1;Igf2|1	0.245
GO:0003713	transcription coactivator activity	519	Ube3a|1	0.246
GO:0005085	guanyl-nucleotide exchange factor activity	547	Rasgrf1|1	0.257
GO:0031625	ubiquitin protein ligase binding	570	Asb4|1	0.267
GO:0044389	ubiquitin-like protein ligase binding	585	Asb4|1	0.273
GO:0015631	tubulin binding	622	Ndn|1	0.287
GO:0016874	ligase activity	627	Ube3a|1	0.289
GO:0000982	transcription factor activity, RNA polymerase II core promoter proximal region sequence-specific binding	634	Ndn|1	0.292
GO:0000978	RNA polymerase II core promoter proximal region sequence-specific DNA binding	644	Ndn|1	0.296
GO:0001228	transcriptional activator activity, RNA polymerase II transcription regulatory region sequence-specific binding	650	Ndn|1	0.298
GO:0000987	core promoter proximal region sequence-specific DNA binding	677	Ndn|1	0.309
GO:0001159	core promoter proximal region DNA binding	679	Ndn|1	0.309
GO:0022804	active transmembrane transporter activity	696	Slc38a4|1	0.316
GO:0008047	enzyme activator activity	852	Igf2|1	0.372
GO:0003712	transcription cofactor activity	895	Ube3a|1	0.387
GO:0098772	molecular function regulator	2541	Igf2|1;Rasgrf1|1	0.403
GO:0000989	transcription factor activity, transcription factor binding	988	Ube3a|1	0.418
GO:0000988	transcription factor activity, protein binding	992	Ube3a|1	0.419
GO:0003676	nucleic acid binding	8015	Nap1l1|1;Ndn|1;Peg3|1;MGI:97538|1;MGI:1930270|1	0.442
GO:0000977	RNA polymerase II regulatory region sequence-specific DNA binding	1113	Ndn|1	0.457
GO:0001012	RNA polymerase II regulatory region DNA binding	1119	Ndn|1	0.459
GO:0097159	organic cyclic compound binding	11802	Ddc|1;Nap1l1|1;Ndn|1;Osbpl5|1;Peg3|1;MGI:97538|1;MGI:1930270|1	0.464
GO:0019904	protein domain specific binding	1196	Ddc|1	0.482
GO:0016740	transferase activity	4766	Asb4|1;Magel2|1;Ube3a|1	0.486
GO:0008289	lipid binding	1212	Osbpl5|1	0.486
GO:0000976	transcription regulatory region sequence-specific DNA binding	1219	Ndn|1	0.488
